# Supplementary material for: Transcriptional insights into the pyramided resistance to rice bacterial blight
Source: Sci Rep. 2018 Aug 17;8:12358. doi: 10.1038/s41598-018-29899-1 (PMC6098014; doi:10.1038/s41598-018-29899-1)
Supplement: Supplementary file 3 — Dataset 1 [file 41598_2018_29899_MOESM3_ESM.xlsx]

## Sheet: Sheet1
Dataset 1 total and common DEGs in IRBB5, IRBB21 and IRBB54
Gene	anotation	Log2FC(IRBB5/IR24)	Log2FC(IRBB21/IR24)	Log2FC(IRBB54/IR24)	Significant test1(IRBB54 vs. IRBB21)	Significant test2(IRBB54 vs. IRBB5)	Significant test3(IRBB21 vs. IRBB5)	DEGs with R motif
LOC_Os06g43160	exostosin family domain containing protein, expressed	-5.20566	-6.27242	-7.67819		*
LOC_Os10g19300	expressed protein		-2.94664	-7.584
LOC_Os11g43620	LSM domain containing protein, expressed	-2.81645	-4.14287	-7.01357	*	*
LOC_Os05g06510	4Fe-4S binding domain containing protein, expressed	-4.6846		-6.73098
LOC_Os07g41790	LSM domain containing protein, expressed		-2.86312	-6.37486
LOC_Os08g15306	chloroplast 50S ribosomal protein L20, putative, expressed	-3.03293		-5.69602
LOC_Os06g03790	39S ribosomal protein L47, mitochondrial precursor, putative, expressed	-2.04293	-2.41195	-5.67294	*	*
LOC_Os07g23550	expressed protein	-1.35832	-2.83118	-5.6588	*	*	*	#
LOC_Os01g64470	harpin-induced protein 1 domain containing protein, expressed	-2.36307	-3.38731	-5.56719	*	*
LOC_Os10g21268	ribulose bisphosphate carboxylase large chain precursor, putative, expressed			-5.50858
LOC_Os03g63090	actin-related protein 2/3 complex subunit 4, putative, expressed		-4.29064	-5.23695
LOC_Os06g47530	TKL_IRAK_DUF26-lh.6 - DUF26 kinases have homology to DUF26 containing loci, expressed		-1.9024	-5.15127
LOC_Os07g03730	SCP-like extracellular protein, expressed	-4.38408		-5.01317			*
LOC_Os05g02070	expressed protein	-3.51656		-4.99835				#
LOC_Os05g42280	expressed protein	-2.95825	-3.62736	-4.95784		*
LOC_Os10g39820	zinc knuckle domain containing protein, expressed	-1.21405	-3.16918	-4.87764		*	*
LOC_Os07g38560	adenylyl-sulfate kinase, putative, expressed	-3.03737	-4.39485	-4.83915
LOC_Os01g66820	inactive receptor kinase At1g27190 precursor, putative, expressed	-3.66347	-4.90478	-4.83199
LOC_Os07g29960	cytochrome P450, putative, expressed	-4.20668		-4.77097	*		*
LOC_Os05g44570	histidine-containing phosphotransfer protein, putative, expressed		-2.38707	-4.75685
LOC_Os01g58049	photosystem I assembly protein ycf4, putative, expressed	-2.11342	-3.13592	-4.73392		*
LOC_Os07g07310	polynucleotide phosphorylase, putative, expressed	-3.74286	-4.73407	-4.66409
LOC_Os06g40370	CAMK_KIN1/SNF1/Nim1_like.27 - CAMK includes calcium/calmodulin depedent protein kinases, expressed	-1.36484	-1.91774	-4.64601	*	*
LOC_Os01g36294	cytochrome P450, putative, expressed	-2.71803	-3.22338	-4.63905		*		#
LOC_Os10g21190	expressed protein	-2.94321	-4.39258	-4.60447
LOC_Os05g45030	calcium homeostasis regulator CHoR1, putative, expressed	-3.36464	-4.17644	-4.58715
LOC_Os11g12650	PHD-finger domain containing protein, putative, expressed			-4.58193
LOC_Os11g02090	expressed protein		-2.84026	-4.52539
LOC_Os05g48210	expressed protein	-2.54766		-4.50516
LOC_Os02g52314	BTB1 - Bric-a-Brac,Tramtrack, Broad Complex BTB domain, expressed	-1.6019	-2.30185	-4.48529	*	*
LOC_Os02g26814	UDP-N-acetylglucosamine transferase subunit ALG13, putative, expressed	-3.02518	-3.78114	-4.45055		*
LOC_Os07g41230	esterase, putative, expressed	-3.36621	-3.10417	-4.36353
LOC_Os02g43330	homeobox associated leucine zipper, putative, expressed			-4.36216
LOC_Os04g34530	integral membrane protein DUF6 containing protein, expressed		-3.60202	-4.35494
LOC_Os08g15296	photosystem II reaction center protein H, putative, expressed	-1.60849	-1.61111	-4.32178	*	*
LOC_Os02g03670	expressed protein	-2.18665	-3.00103	-4.28026		*
LOC_Os03g61680	huntingtin-interacting protein HYPK, putative, expressed		-1.38056	-4.27677
LOC_Os10g21418	NADPH-dependent oxidoreductase, putative, expressed		-3.46075	-4.2756
LOC_Os11g34750	ABC1 family domain containing protein, putative, expressed			-4.24969
LOC_Os10g42150	transposon protein, putative, unclassified, expressed			-4.21011
LOC_Os10g35140	integral membrane protein, putative, expressed	-2.01468	-2.62583	-4.19854		*
LOC_Os01g50960	RNA polymerase II transcriptional coactivator KELP, putative, expressed	-1.87287		-4.182
LOC_Os11g04830	embryogenesis transmembrane protein, putative, expressed			-4.17812
LOC_Os07g48280	expressed protein	-2.28235	-3.15689	-4.16942		*		#
LOC_Os04g31760	expressed protein			-4.15903
LOC_Os01g40690	holocarboxylase synthetase, putative, expressed	-2.85656	-3.1711	-4.12791				#
LOC_Os03g22870	SAC3/GANP family protein, putative, expressed	-2.90762	-3.26167	-4.11692		*
LOC_Os01g47620	expressed protein			-4.10034
LOC_Os10g37760	OsRhmbd17 - Putative Rhomboid homologue, expressed	-3.17896	-4.46028	-4.08494
LOC_Os02g24598	chloroplast envelope membrane protein, putative, expressed			-4.07639
LOC_Os05g22930	CAAX amino terminal protease family protein, putative, expressed		-1.59961	-4.05475
LOC_Os04g30880	TBC domain containing protein, expressed	-2.3328	-2.6828	-4.04404		*
LOC_Os01g09450	OsIAA2 - Auxin-responsive Aux/IAA gene family member, expressed		-2.50214	-4.02986
LOC_Os04g49610	expressed protein	-2.36061	-2.7432	-3.99177		*
LOC_Os02g13460	receptor-like protein kinase 2 precursor, putative, expressed	-3.14677		-3.98181		*
LOC_Os03g49490	expressed protein	-1.33859	-1.50913	-3.98036	*	*
LOC_Os05g11320	metallothionein-like protein 3B, putative, expressed	-3.40503	-1.24859	-3.97786	*		*
LOC_Os10g35770	E2F-related protein, putative, expressed	-2.13574		-3.96415				#
LOC_Os06g46160	expressed protein	-1.84721		-3.95251				#
LOC_Os02g36190	cytochrome P450, putative, expressed	-2.66419		-3.95221
LOC_Os01g11110	14-3-3 protein, putative, expressed			-3.89073
LOC_Os01g44250	CBS domain containing membrane protein, putative, expressed	-2.37919	-2.68287	-3.87463		*
LOC_Os09g01590	triacylglycerol lipase 1 precursor, putative, expressed	-3.35057	-2.74715	-3.84387
LOC_Os02g43180	OsGrx_C3 - glutaredoxin subgroup I, expressed	-2.63724	-2.74812	-3.83904
LOC_Os10g21264,LOC_Os10g21266	#N/A		-2.09796	-3.82827
LOC_Os08g36220	homeobox associated leucine zipper, putative, expressed			-3.82618
LOC_Os04g31630	expressed protein	-2.3907	-1.90097	-3.81819
LOC_Os07g28840	SET domain containing protein, expressed	-2.36902	-2.61385	-3.7847		*
LOC_Os05g01280	expressed protein	-3.12066	-5.35386	-3.77842			*	#
LOC_Os01g68650	plant-specific domain TIGR01615 family protein, expressed			-3.76967
LOC_Os12g02830	SNF7 domain containing protein, putative, expressed		-2.06225	-3.76558
LOC_Os08g15322	cytochrome b559 subunit alpha, putative, expressed			-3.76548				#
LOC_Os10g38610	glutathione S-transferase, putative, expressed			-3.71779
LOC_Os08g39160	formyl transferase, putative, expressed			-3.70377
LOC_Os04g49960	glycosyl transferase, group 1 domain containing protein, expressed		-1.59535	-3.68439
LOC_Os05g51000	expressed protein	-1.98162	-4.48701	-3.66997		*	*
LOC_Os12g03870	major facilitator superfamily antiporter, putative, expressed		-1.86955	-3.66926
LOC_Os02g37610	expressed protein	-1.75884	-1.85334	-3.66702	*	*
LOC_Os07g36870	OsFBX252 - F-box domain containing protein, expressed			-3.66208
LOC_Os01g13660	expressed protein	-2.15311	-2.43662	-3.65632		*
LOC_Os08g37500	expressed protein			-3.64761
LOC_Os02g42700	thioredoxin, putative, expressed		-3.21215	-3.6358
LOC_Os01g49370	expressed protein		-3.37494	-3.63424				#
LOC_Os01g16070	expressed protein		-3.37458	-3.61465
LOC_Os07g36490	RNA recognition motif containing protein, putative, expressed	-2.55247	-3.58996	-3.61435
LOC_Os10g41170	dehydrogenase, putative, expressed	-2.03949		-3.61008
LOC_Os10g21230,LOC_Os10g21234,LOC_Os10g21236,LOC_Os10g21238	#N/A			-3.60867
LOC_Os08g04110	transporter, putative, expressed		-3.79714	-3.59717
LOC_Os05g31620	OsCML15 - Calmodulin-related calcium sensor protein, expressed	-3.04323		-3.59283
LOC_Os01g62800	methyltransferase, putative, expressed			-3.58879
LOC_Os06g44210	protein phosphatase 2C, putative, expressed	-1.42653	-2.47353	-3.58735		*
LOC_Os01g53280	50S ribosomal protein L20, putative, expressed	-1.93983	-3.84557	-3.58125		*	*
LOC_Os04g01660,LOC_Os04g01674	#N/A	-1.90593		-3.57045
LOC_Os03g07420	3-dehydroquinate synthase, putative, expressed	-2.43815	-2.90838	-3.56997
LOC_Os03g54040	ribosomal protein L6, putative, expressed	-1.59108	-2.23281	-3.56253		*
LOC_Os04g44750,LOC_Os04g44760	#N/A	-2.75864	-1.79829	-3.52539	*
LOC_Os11g45920,LOC_Os11g45924	#N/A			-3.50207
LOC_Os01g14410	early light-induced protein, chloroplast precursor, putative, expressed	-3.67401		-3.50151		*
LOC_Os05g44380	MPPN domain containing protein, expressed	-1.63578	-2.34059	-3.49157		*
LOC_Os01g48020	S-locus-like receptor protein kinase, putative, expressed	-2.38284	-1.98955	-3.48679
LOC_Os03g50070	DUF1295 domain containing protein, putative, expressed		-2.43881	-3.48448
LOC_Os05g44910	dual specificity protein phosphatase, putative, expressed			-3.46029
LOC_Os06g35165	expressed protein	-3.26368		-3.45192
LOC_Os02g03470	tetratricopeptide repeat containing protein, putative, expressed		-2.01467	-3.45139
LOC_Os11g14040	glutathione S-transferase, N-terminal domain containing protein, expressed	-2.96486		-3.4475
LOC_Os04g56640	mediator of RNA polymerase II transcription subunit 7, putative, expressed		-1.42154	-3.44503
LOC_Os08g04450	DAG protein, chloroplast precursor, putative, expressed	-1.94967	-3.42424	-3.44152
LOC_Os05g44916	mitochondrial-processing peptidase subunit, mitochondrial precursor, putative, expressed			-3.4299
LOC_Os02g29960,LOC_Os02g29980	#N/A	-1.63071	-1.35152	-3.42903	*	*
LOC_Os03g48380	expressed protein		-1.86817	-3.4259
LOC_Os12g36194	nucleoside diphosphate kinase, putative, expressed	-2.45542	-2.23626	-3.42447
LOC_Os08g21700	DCL, chloroplast precursor, putative, expressed			-3.41738
LOC_Os01g67160	cyclin-dependent kinase B1-1, putative, expressed	1.71243		-3.41711
LOC_Os11g31900	acyl carrier protein, putative, expressed	-3.25233	-5.07183	-3.41653			*
LOC_Os01g27480	glutathione S-transferase, putative, expressed			-3.40972
LOC_Os04g01130	chromatin modification-related protein EAF3, putative, expressed	-2.76969	-3.2373	-3.39932
LOC_Os01g09120	Twin LOV 1, putative, expressed	-2.16372	-2.84937	-3.3981		*
LOC_Os07g42160	HD domain containing protein, putative, expressed	-2.53018		-3.39804		*
LOC_Os10g27300	expressed protein			-3.39595
LOC_Os09g13440	expressed protein	-1.40705	-2.55898	-3.39196		*
LOC_Os01g08280	expressed protein	-1.59041	-2.80731	-3.38049		*
LOC_Os12g01490	MYB family transcription factor, putative, expressed	-3.44452		-3.37981
LOC_Os03g32580	BRASSINOSTEROID INSENSITIVE 1-associated receptor kinase 1 precursor, putative, expressed			-3.37962
LOC_Os05g38170	phosphoribosyl transferase, putative, expressed		-1.11148	-3.3781
LOC_Os02g12750	tetraspanin family protein, putative, expressed			-3.3649
LOC_Os06g46950	EF hand family protein, putative, expressed	-4.23187	-3.7389	-3.35557
LOC_Os08g38700	C3-BTB2 - Bric-a-Brac, Tramtrack, Broad Complex BTB domain with C3 subfamily conserved sequence, expressed	-2.30465	-2.83184	-3.35508
LOC_Os10g05250	protein kinase domain containing protein, expressed	-2.74794		-3.34366
LOC_Os02g33149	OR, putative, expressed	-1.23696	-1.84162	-3.32986	*	*
LOC_Os07g47420	60S ribosome subunit biogenesis protein NIP7, putative, expressed	-1.83778	-2.48791	-3.32593		*
LOC_Os06g46435	NADPH-dependent oxidoreductase, putative, expressed			-3.32082
LOC_Os03g03200	hydrolase, alpha/beta fold family protein, putative, expressed		-1.61421	-3.31914
LOC_Os03g21890,LOC_Os03g21900	#N/A		-1.76527	-3.30722
LOC_Os01g16620	expressed protein	-1.06014	-2.62408	-3.29852		*	*
LOC_Os06g05530	RNA recognition motif containing protein, putative, expressed	-1.78754		-3.29742		*
LOC_Os01g47600	HMG1/2, putative, expressed	-1.74645		-3.28838		*	*
LOC_Os04g36760	enzyme of the cupin superfamily protein, putative, expressed	-2.27419	-3.58457	-3.28521
LOC_Os12g31380	initiation factor 2 subunit family domain containing protein, expressed	-1.71625	-2.98814	-3.28428		*	*
LOC_Os08g41100	CHIT12 - Chitinase family protein precursor, expressed	-2.55721	-2.59204	-3.2841
LOC_Os10g43040,LOC_Os10g43050	#N/A	-1.25268	-1.54299	-3.27945		*
LOC_Os04g38420	oxidoreductase, short chain dehydrogenase/reductase family domain containing protein, expressed	-2.06611	-1.45405	-3.27188	*	*
LOC_Os09g39650	protein kinase family protein, putative, expressed	-3.01929		-3.27144	*	*
LOC_Os06g27650,LOC_Os06g27680	#N/A		-1.47838	-3.27066
LOC_Os03g22720	expressed protein			-3.26867
LOC_Os01g47550	kinase, pfkB family, putative, expressed			-3.2663
LOC_Os08g26870	wound responsive protein, putative, expressed	-1.51215	-2.60475	-3.2626		*
LOC_Os03g10940	casein kinase II subunit alpha-2, putative, expressed		-2.26972	-3.26191				#
LOC_Os10g42190	leucine rich repeat containing protein, expressed	-1.25275	-2.79054	-3.2589		*	*
LOC_Os09g03680	ankyrin, putative, expressed	-2.25221	-2.19557	-3.25876
LOC_Os12g03080	rp3 protein, putative, expressed	-1.97982	-2.59617	-3.25508
LOC_Os03g63360	glutathione S-transferase, putative, expressed			-3.2532
LOC_Os03g45410	TATA-binding protein, putative, expressed		-2.36277	-3.24899
LOC_Os06g34830	amino acid permease family protein, putative, expressed		-2.16515	-3.24263
LOC_Os08g44520	peptidyl-prolyl cis-trans isomerase, putative, expressed		-1.55719	-3.23604				#
LOC_Os08g35600	tyrosine protein kinase domain containing protein, putative, expressed	-2.29175		-3.22028		*
LOC_Os05g04550	CAMK_KIN1/SNF1/Nim1_like.3 - CAMK includes calcium/calmodulin depedent protein kinases, expressed	-2.23312	-1.70428	-3.2171				#
LOC_Os07g12530	ABC1 family domain containing protein, putative, expressed		-2.27393	-3.21518
LOC_Os04g59440	chlorophyll A-B binding protein, putative, expressed	-1.86049		-3.19478
LOC_Os07g18240	lectin-like receptor kinase, putative, expressed	-1.53816	-2.10611	-3.18823		*
LOC_Os09g18020	senescence-induced receptor-like serine/threonine-protein kinase precursor, putative, expressed	-1.11796		-3.18735
LOC_Os03g46424	expressed protein			-3.17563
LOC_Os01g68524	pentatricopeptide, putative, expressed			-3.17339
LOC_Os03g08820	expressed protein		-1.33833	-3.16787
LOC_Os02g47010	secretory carrier-associated membrane protein, putative, expressed	-2.06331	-2.21743	-3.16275
LOC_Os08g01170	acetyltransferase, GNAT family, putative, expressed		-1.84895	-3.15994
LOC_Os02g32730	neutral/alkaline invertase, putative, expressed		-1.3409	-3.15848
LOC_Os05g47446	expressed protein			-3.15695
LOC_Os03g26350,LOC_Os03g26360	#N/A		-3.23478	-3.15265
LOC_Os03g55784	tumor necrosis factor superfamily, member 5-induced protein 1, putative, expressed	-2.37845	-4.04465	-3.14902			*
LOC_Os01g46750	AMP-binding enzyme, putative, expressed	-1.10054	-1.42632	-3.14696		*		#
LOC_Os06g16270	heat shock factor binding protein 2, putative, expressed	-1.09667	-1.80838	-3.14125		*
LOC_Os03g01160	protein kinase family protein, putative, expressed	-1.79521	-1.98188	-3.14118
LOC_Os01g49670	cytidylyltransferase domain containing protein, expressed			-3.14023
LOC_Os01g65350	deoxynucleoside kinase family, putative, expressed	-1.41828	-2.24842	-3.13854		*
LOC_Os01g66890	BTBZ1 - Bric-a-Brac, Tramtrack, and Broad Complex BTB domain with TAZ zinc finger and Calmodulin-binding domains, expressed			-3.13678				#
LOC_Os12g34018	ATP synthase protein YMF19, putative, expressed			-3.1358
LOC_Os05g12140	Leucine Rich Repeat family protein, expressed	-2.5135		-3.12517		*
LOC_Os06g20900	expressed protein			-3.12343
LOC_Os10g41200	MYB family transcription factor, putative, expressed		-1.49561	-3.12235				#
LOC_Os01g62060	plant-specific domain TIGR01589 family protein, expressed	-1.12624		-3.11203
LOC_Os03g58570	WD domain, G-beta repeat domain containing protein, expressed			-3.11191
LOC_Os03g12990	phytosulfokines precursor, putative, expressed	-1.06526	-2.2215	-3.10992		*		#
LOC_Os07g43800	EF hand family protein, putative, expressed			-3.10904
LOC_Os05g39070	NLI interacting factor-like phosphatase, putative, expressed	-1.96022	-2.08869	-3.10453
LOC_Os02g09780	phytoene dehydrogenase-like, putative, expressed			-3.09956
LOC_Os02g53140	COP1, putative, expressed			-3.09889
LOC_Os05g19910	transferase family protein, putative, expressed	-2.74243	-2.26414	-3.09848
LOC_Os03g11614	OsMADS1 - MADS-box family gene with MIKCc type-box, expressed	-2.90314	-3.40898	-3.08375				#
LOC_Os08g19210	expressed protein			-3.08144
LOC_Os09g03210	expressed protein	-2.29443	-2.75835	-3.08094
LOC_Os04g46320	inactive receptor kinase At2g26730 precursor, putative, expressed			-3.074
LOC_Os01g08310	serine/threonine protein phosphatase 2A 59 kDa regulatory subunit Bgamma isoform, putative, expressed	-1.72729	-2.40071	-3.07226		*
LOC_Os12g41700	LSD1 zinc finger domain containing protein, expressed		-1.9684	-3.0673				#
LOC_Os06g37430	expressed protein			-3.06163
LOC_Os07g27480	ELMO/CED-12 family protein, putative, expressed			-3.05843
LOC_Os02g33140	ribosomal protein, putative, expressed	-1.44062	-1.14455	-3.05773	*	*
LOC_Os11g17930	expressed protein			-3.04879
LOC_Os06g49430	CGMC_MAPKCMGC_2.11 - CGMC includes CDA, MAPK, GSK3, and CLKC kinases, expressed	-1.12507	-1.62535	-3.04792		*		#
LOC_Os07g48340	OsCML24 - Calmodulin-related calcium sensor protein, expressed			-3.04224				#
LOC_Os04g58280	stem-specific protein TSJT1, putative, expressed	-2.34595	-2.91291	-3.03899				#
LOC_Os08g31814	OsAPRL4 adenosine 5'-phosphosulfate reductase-like OsAPRL4, expressed	-2.17784	-1.97845	-3.03688
LOC_Os07g26940	ORM1, putative, expressed	-1.49379	-1.97829	-3.03082		*		#
LOC_Os05g41950	protein kinase, putative, expressed			-3.02648
LOC_Os07g07930	LTPL78 - Protease inhibitor/seed storage/LTP family protein precursor, expressed	-2.95351		-3.02241
LOC_Os02g51420	expressed protein	-1.65681		-3.02143
LOC_Os04g53680	cyclin, putative, expressed			-3.02071
LOC_Os09g26160	glutamate receptor, putative, expressed	-1.87103	-1.74014	-3.01859
LOC_Os05g33570	pyruvate, phosphate dikinase, chloroplast precursor, putative, expressed			-3.01635
LOC_Os06g20610	seven in absentia protein family domain containing protein, expressed	-2.2127		-3.0159				#
LOC_Os03g06970	tetratricopeptide repeat domain containing protein, expressed	-5.17006		-3.01471
LOC_Os04g20200	expressed protein	-2.09251	-2.33242	-3.00519
LOC_Os05g49650	expressed protein		-1.42082	-3.00211
LOC_Os10g25600	expressed protein	-2.41411	-2.79398	-2.998
LOC_Os02g05680	apoptosis-inducing factor 2, putative, expressed			-2.99344
LOC_Os01g45750	bile acid sodium symporter family protein, putative, expressed		-1.68315	-2.99044
LOC_Os02g38440	oxidoreductase, short chain dehydrogenase/reductase family, putative, expressed	-1.3395	-1.58783	-2.98368		*
LOC_Os05g43470	outer membrane protein, OMP85 family, putative, expressed	-1.65444		-2.98345
LOC_Os07g06850	gibberellin receptor GID1L2, putative, expressed	-2.15559		-2.98275
LOC_Os09g31514	dihydroflavonol-4-reductase, putative, expressed	-1.1264		-2.9827
LOC_Os01g09430	expressed protein	-1.86988	-1.30171	-2.98023
LOC_Os09g26620	auxin-repressed protein, putative, expressed	-2.81348	-4.12286	-2.9764				#
LOC_Os03g10650	cyclin, putative, expressed	-2.8094	-2.02234	-2.97215
LOC_Os02g42412	F-box/LRR-repeat protein 2, putative, expressed			-2.97178
LOC_Os05g38520	60S ribosomal protein L36-2, putative, expressed			-2.97032
LOC_Os01g04330	OsCML16 - Calmodulin-related calcium sensor protein, expressed	-1.86983		-2.96959
LOC_Os02g53350	expressed protein	-1.30088	-2.29423	-2.96534		*
LOC_Os11g38040	expressed protein	-2.77189	-2.68554	-2.95883
LOC_Os11g03050	cytidylyltransferase domain containing protein, expressed	-1.6287	-1.3176	-2.95838		*		#
LOC_Os05g50654	mitochondrial import receptor subunit TOM7-1, putative, expressed			-2.95815
LOC_Os01g23630	transcription initiation factor IID, 18kD subunit family protein, expressed	-1.98246		-2.94777
LOC_Os08g16810	retrotransposon protein, putative, SINE subclass, expressed	-2.59737	-2.49693	-2.94727
LOC_Os03g09940	sulfate transporter, putative, expressed			-2.94437
LOC_Os03g36730	OST3/OST6 family protein, putative, expressed	-1.99265	-1.77805	-2.94009
LOC_Os05g35470	dienelactone hydrolase family protein, expressed	-3.66084	-1.47359	-2.93149			*
LOC_Os08g38710	uncharacterized glycosyltransferase, putative, expressed		-2.27134	-2.925				#
LOC_Os08g34270	expressed protein	-1.11688		-2.92204
LOC_Os12g03050	no apical meristem protein, putative, expressed			-2.91627
LOC_Os05g24780	OsCML21 - Calmodulin-related calcium sensor protein, expressed			-2.91521
LOC_Os07g47940	expressed protein	-1.61442	-1.66739	-2.9134		*
LOC_Os03g06740	glutathione reductase, putative, expressed	-1.48136	-1.66863	-2.9126		*
LOC_Os01g07410	growth regulator related protein, putative, expressed	-2.33312	-2.6836	-2.90977
LOC_Os04g23820	methionyl-tRNA synthetase, putative, expressed	-1.47543	-2.18758	-2.9097		*
LOC_Os01g01484	light-mediated development protein DET1, putative, expressed	-1.85858	-1.93188	-2.90914
LOC_Os09g10760	RNA recognition motif containing protein, putative, expressed		-1.52061	-2.90642
LOC_Os02g55140	leucine aminopeptidase, chloroplast precursor, putative, expressed			-2.89505
LOC_Os05g04650	expressed protein			-2.89478
LOC_Os01g65094	expressed protein			-2.89285
LOC_Os03g61200	expressed protein		-1.43437	-2.89142
LOC_Os07g38930	glucan endo-1,3-beta-glucosidase precursor, putative, expressed			-2.89011
LOC_Os09g09830	heavy-metal-associated domain-containing protein, putative, expressed	-1.91059	-3.64526	-2.89005			*
LOC_Os10g41710	chaperonin, putative, expressed	-1.57531	-2.12025	-2.88928		*		#
LOC_Os10g28360	1,2-dihydroxy-3-keto-5-methylthiopentene dioxygenase protein, putative, expressed			-2.8763
LOC_Os05g38730	SAC3/GANP family protein, putative, expressed	-1.878	-2.78941	-2.875				#
LOC_Os06g04500	cornichon protein, putative, expressed	-2.39272	-3.09461	-2.87497
LOC_Os12g41680	No apical meristem protein, putative, expressed	-2.81192		-2.87339		*		#
LOC_Os11g03620	expressed protein			-2.86875
LOC_Os09g26730	chaperonin, putative, expressed	-1.68199	-2.31435	-2.86445
LOC_Os01g25010	flavonol synthase/flavanone 3-hydroxylase, putative, expressed	-2.35834	-2.33595	-2.85841
LOC_Os09g27860	expressed protein	-1.31017		-2.85427
LOC_Os05g38550	ubiquitin-conjugating enzyme, putative, expressed	-1.69389	-2.81624	-2.85262
LOC_Os05g10810	O-acyltransferase, putative, expressed	-1.03349	-2.25071	-2.84915
LOC_Os04g31690	expressed protein	-1.54649		-2.84595
LOC_Os07g38300	ribosome recycling factor, putative, expressed	-2.32266	-4.12908	-2.84085			*
LOC_Os01g52400	bacterial transferase hexapeptide domain containing protein, expressed			-2.83548
LOC_Os09g17770	retrotransposon protein, putative, unclassified, expressed	-2.77414	-2.70941	-2.83376
LOC_Os07g41090	histone deacetylase, putative, expressed	-2.05874	-2.0272	-2.8324
LOC_Os02g25870	elongation factor Tu, putative, expressed			-2.8316
LOC_Os03g01150	palmitoyl-protein thioesterase 1 precursor, putative, expressed	-1.30279		-2.83146				#
ChrUn.fgenesh.gene.26	#N/A			-2.82469
LOC_Os12g38880	tetratricopeptide-like helical, putative, expressed			-2.82322
LOC_Os03g17920	RNA pseudouridine synthase, putative, expressed	-1.69898	-1.57288	-2.81906
LOC_Os02g49840	OsMADS57 - MADS-box family gene with MIKCc type-box, expressed			-2.81675
LOC_Os07g13770	UDP-glucoronosyl and UDP-glucosyl transferase domain containing protein, expressed			-2.81158
LOC_Os03g03120	transposon protein, putative, Mutator sub-class, expressed	-2.4306	-2.09002	-2.80904
LOC_Os01g29830	expressed protein	-1.8449	-2.50469	-2.80675
LOC_Os01g43750	cytochrome P450 72A1, putative, expressed	-1.12558	-1.58592	-2.8057		*
LOC_Os01g55050	protein of unknown function DUF1421 domain containing protein, expressed			-2.80357
LOC_Os02g10590	peptidyl-prolyl cis-trans isomerase, FKBP-type, putative, expressed			-2.80184
LOC_Os09g12570	ubiquitin-conjugating enzyme, putative, expressed	-1.44631	-1.45381	-2.80134		*
LOC_Os02g11030	50S ribosomal protein L19, chloroplast precursor, putative, expressed		-2.79049	-2.79968
LOC_Os02g52910	zinc finger protein, putative, expressed	-2.6731		-2.7972
LOC_Os08g41040	expressed protein	-1.16548		-2.79199
LOC_Os07g03040	expressed protein	-3.31582		-2.78996
LOC_Os12g32986,LOC_Os12g32992	#N/A			-2.78848
LOC_Os10g22960	hydrolase protein, putative, expressed			-2.78842
LOC_Os10g41510	calcineurin B, putative, expressed	-1.24776	-1.75629	-2.78782		*
LOC_Os01g55300	DNA-directed polymerase, putative, expressed	-1.94288		-2.78671				#
LOC_Os08g23430	starch binding domain containing protein, putative, expressed	-1.89429	-2.95406	-2.78524
LOC_Os11g01780	F-box/LRR-repeat protein 3, putative, expressed	-2.75549	-2.75665	-2.78506
LOC_Os06g07160	expressed protein	-2.18289	-2.41934	-2.77925
LOC_Os09g37620	flavin-containing monooxygenase family protein, putative, expressed		-2.23432	-2.77909
LOC_Os05g06630	expressed protein	-3.22372		-2.77521
LOC_Os08g43560	OsAPx4 - Peroxisomal Ascorbate Peroxidase encoding gene 5,8,9, expressed	-2.26346		-2.77333
LOC_Os06g11400	expressed protein			-2.76877				#
LOC_Os12g33928	expressed protein			-2.76575
LOC_Os07g30670	2Fe-2S iron-sulfur cluster binding domain containing protein, expressed		-2.04828	-2.76521
LOC_Os08g45160	TENA/THI-4 family protein, putative, expressed	-2.35338	-3.31103	-2.76219
LOC_Os10g01480	Inositol 1, 3, 4-trisphosphate 5/6-kinase, putative, expressed	-2.42143	-2.75945	-2.76014				#
LOC_Os07g19030	tic22-like family domain containing protein, expressed			-2.7593
LOC_Os01g04920	glycosyl transferase, group 1 domain containing protein, expressed	-2.21308	-1.5437	-2.75871
LOC_Os06g03486	expressed protein			-2.75728
LOC_Os03g31706	expressed protein		-1.84428	-2.75587				#
LOC_Os11g42970	membrane associated DUF588 domain containing protein, putative, expressed	-5.05077		-2.75262			*
LOC_Os10g42040	expressed protein	-1.83942	-2.28774	-2.75237				#
LOC_Os02g25580	Sec1 family transport protein, putative, expressed		-2.09062	-2.74827
LOC_Os03g55164	WRKY4, expressed	-1.09288		-2.74645
LOC_Os09g21250	expressed protein	-1.1087	-2.32767	-2.74288		*
LOC_Os04g44340	expressed protein	-1.09295	-1.19313	-2.74197	*	*
LOC_Os03g60130,LOC_Os03g60140	#N/A		-2.24476	-2.7394
LOC_Os02g58590	N-acetylglucosaminyltransferase I, putative, expressed	-1.05806	-1.66936	-2.7314		*
LOC_Os03g50870	expressed protein			-2.72945
LOC_Os01g73800	expressed protein			-2.72776
LOC_Os01g28540	stress regulated protein, putative, expressed		-1.36411	-2.72524
LOC_Os05g30870	protein kinase domain containing protein, expressed	-1.36846	-1.91444	-2.72506		*		#
LOC_Os11g02150	saposin-like type B, region 1 family protein, putative, expressed	-1.49406	-1.46256	-2.72448		*
LOC_Os09g04790	PAP fibrillin family domain containing protein, expressed	-1.88605	-1.65609	-2.71851				#
LOC_Os03g55850	cold acclimation protein WCOR413, putative, expressed		-1.87479	-2.71828				#
LOC_Os10g36370	heat shock protein DnaJ, putative, expressed	-1.2034	-1.35486	-2.71785		*
LOC_Os09g38500	mitochondrial glycoprotein, putative, expressed	-2.45959		-2.71664
LOC_Os07g34640	pyruvate Pi dikinase regulatory protein, putative, expressed	-1.40382	-1.72362	-2.71559				#
LOC_Os05g42250	cyclic nucleotide-gated ion channel 2, putative, expressed			-2.71379
LOC_Os06g50870	DNL zinc finger domain containing protein, putative, expressed	-1.37342		-2.71352
LOC_Os03g02980	CAMK_CAMK_like_ULKh_APGy.1 - CAMK includes calcium/calmodulin depedent protein kinases, expressed		-1.84995	-2.71309
LOC_Os02g12740	GPI-anchor transamidase precursor, putative, expressed	-2.27294	-2.29036	-2.71021
LOC_Os10g11340	nitroreductase family protein, putative, expressed		-1.68624	-2.7088
LOC_Os06g07630	26S protease regulatory subunit 6A, putative, expressed			-2.70693
LOC_Os03g61829	haloacid dehalogenase-like hydrolase family protein, putative, expressed			-2.70669
LOC_Os04g26590	expressed protein			-2.70557
LOC_Os08g37940	HAD-superfamily hydrolase subfamily IA, variant 3, putative, expressed	-1.7287	-2.16497	-2.70259
LOC_Os04g57020	expressed protein	-1.33739		-2.70175
LOC_Os11g11210	OsClp12 - Putative Clp protease homologue, expressed	-1.57133	-2.26522	-2.69951
LOC_Os01g63870	nucleobase-ascorbate transporter, putative, expressed		-2.96913	-2.69757
LOC_Os10g04620	OsPOP20 - Putative Prolyl Oligopeptidase homologue, expressed	-1.41216	-2.66964	-2.69385		*
LOC_Os12g39070	TATA-binding protein, putative, expressed			-2.68986
LOC_Os09g32030	expressed protein	-1.08324		-2.68815
LOC_Os05g02990	expressed protein	-1.90522	-1.55304	-2.68561				#
LOC_Os09g29800,LOC_Os09g29810	#N/A			-2.68372
LOC_Os09g19830	histone-lysine N-methyltransferase, putative, expressed		-1.84232	-2.67519
LOC_Os10g10130	OsWAK112d - OsWAK receptor-like protein kinase, expressed	-1.27093	-3.70617	-2.67463		*	*
LOC_Os02g47000	expressed protein			-2.67301
LOC_Os01g50770	adaptor complexes medium subunit family domain containing protein, expressed		-2.01764	-2.6691
LOC_Os07g05360	photosystem II 10 kDa polypeptide, chloroplast precursor, putative, expressed	-1.19842	-2.48214	-2.66759
LOC_Os12g44250	vesicle-associated membrane protein, putative, expressed	-2.27726		-2.66705
LOC_Os03g60750	ribosomal RNA large subunit methyltransferase J, putative, expressed			-2.66671
LOC_Os07g38270	insulin-degrading enzyme, putative, expressed	-1.53639	-1.99922	-2.66665
LOC_Os09g13740	SET domain containing protein, expressed			-2.66602
LOC_Os02g46460	peptide transporter PTR2, putative, expressed			-2.66466
LOC_Os01g56400	ABC transporter, ATP-binding protein, putative, expressed			-2.66388
LOC_Os11g17540	retrotransposon protein, putative, Ty1-copia subclass, expressed		-2.36745	-2.6631
LOC_Os10g40490	U-box domain containing protein, expressed	-1.52273	-1.18421	-2.65935
LOC_Os03g14520	nucleotide-sensitive chloride conductance regulator containing protein, expressed			-2.65923
LOC_Os01g16100	translin, putative, expressed			-2.65909
LOC_Os04g08320	YIF1B, putative, expressed		-1.485	-2.65819
LOC_Os12g31830	nitrilase, putative, expressed			-2.65706
LOC_Os03g15033	expressed protein	-2.37928	-2.57275	-2.65454
LOC_Os07g13890	OsFBX230 - F-box domain containing protein, expressed	-1.77481	-1.8828	-2.64905
LOC_Os02g07670	URED, putative, expressed			-2.64509				#
LOC_Os01g47420	pterin-4-alpha-carbinolamine dehydratase, putative, expressed			-2.6434
LOC_Os03g05300	cyclin-dependent kinases regulatory subunit 1, putative, expressed	-1.89704	-1.90004	-2.6426
LOC_Os04g46480	expressed protein			-2.63901
LOC_Os01g58520	disease resistance protein, putative, expressed			-2.63733
LOC_Os07g44130	cytochrome P450 72A1, putative, expressed	-1.37785		-2.63625
LOC_Os04g24410	kinesin heavy chain isolog, putative, expressed	-1.93074	-2.3744	-2.63449
LOC_Os10g40370	expressed protein	-2.03229		-2.63353
LOC_Os04g33220,LOC_Os04g33230	#N/A	-1.53201		-2.63351
LOC_Os01g57580	bHelix-loop-helix transcription factor, putative, expressed			-2.62884
LOC_Os01g66280	transcriptional regulator, putative, expressed			-2.62846
LOC_Os05g06660	OsSCP26 - Putative Serine Carboxypeptidase homologue, expressed	-1.90103		-2.62763
LOC_Os04g47020	genetic modifier, putative, expressed			-2.62696
LOC_Os12g07020	5-formyltetrahydrofolate cyclo-ligase, putative, expressed	-1.25484	-1.33267	-2.62554		*
LOC_Os01g45070	peptide deformylase, putative, expressed	-1.74755	-1.94685	-2.62428
LOC_Os02g02690	expressed protein	-1.8231	-1.61115	-2.62349
LOC_Os07g27460	serine/threonine-protein kinase 19, putative, expressed	-1.42132	-2.44299	-2.62267				#
LOC_Os01g16152	peroxiredoxin, putative, expressed	-1.55826		-2.62175
LOC_Os03g14450	enolase, putative, expressed	-1.96983	-1.90413	-2.62101
LOC_Os11g26890	expressed protein	-1.82781	-3.10628	-2.61983
LOC_Os06g11790	TLD family protein, putative, expressed	-1.68797	-1.77775	-2.61832
LOC_Os02g49150	RNA polymerase Rpb4, putative, expressed			-2.61767
LOC_Os09g32240	OsFBX332 - F-box domain containing protein, expressed	-1.90496	-1.82229	-2.61559
LOC_Os06g49460	Rer1 protein, putative, expressed			-2.61503
LOC_Os02g39970	regulatory subunit, putative, expressed	-1.72026	-1.47409	-2.61325
LOC_Os04g30420	dehydrogenase, putative, expressed			-2.61112
LOC_Os05g04830	expressed protein	-1.22177		-2.60761
LOC_Os12g32360	expressed protein	-1.75002	-1.70306	-2.60592				#
LOC_Os01g60780	solute carrier family 35 member E3, putative, expressed			-2.60366
LOC_Os11g28350	CDK-activating kinase assembly factor MAT1 family protein, expressed		-1.72053	-2.60055
LOC_Os12g32230	molybdenum cofactor biosynthesis protein 1, putative, expressed	-1.64403	-1.5161	-2.59667
LOC_Os02g13650	expressed protein		-1.96915	-2.59336
LOC_Os10g21352	chloroplast 30S ribosomal protein S19, putative, expressed		-2.12143	-2.58992				#
LOC_Os02g09590	ribosome, putative, expressed	-1.7307	-2.28567	-2.58593
LOC_Os03g04050	protein kinase family protein, putative, expressed		-2.25841	-2.58187
LOC_Os05g50380	glucose-1-phosphate adenylyltransferase large subunit, chloroplast precursor, putative, expressed	-2.988		-2.58053
LOC_Os06g44034	expressed protein	-2.62083	-2.4453	-2.57991
LOC_Os04g55290	G10 protein, putative, expressed	-1.55727		-2.57932		*		#
LOC_Os01g35040	ZOS1-09 - C2H2 zinc finger protein, expressed	-1.80036		-2.57767
LOC_Os02g44510	UDP-glucose glycoprotein glucosyltransferase 1 precursor, putative, expressed			-2.57652
LOC_Os07g12170,LOC_Os07g12200	#N/A	-1.45544		-2.57485
LOC_Os12g02690	expressed protein	-1.60326	-2.62497	-2.57077
LOC_Os06g06470	U-box domain containing heat shock protein, putative, expressed	-1.71944		-2.56918
LOC_Os03g12710	clathrin adaptor complex small chain domain containing protein, expressed	-1.23086	-1.84785	-2.56689		*
LOC_Os07g38800	lectin-like receptor kinase, putative, expressed	-1.49386		-2.56532
LOC_Os01g70110	No apical meristem protein, putative, expressed			-2.56465
LOC_Os07g01560	transporter family protein, putative, expressed	-1.89782		-2.56128
LOC_Os11g04409	expressed protein			-2.55977
LOC_Os03g06400	expressed protein		-2.68368	-2.55925
LOC_Os06g05670	expressed protein	-2.07236		-2.55808
LOC_Os03g02390	mitochondrial import inner membrane translocase subunit Tim17, putative, expressed			-2.55768
LOC_Os09g24990	CAF1 family ribonuclease containing protein, putative, expressed	-1.00363		-2.55655
LOC_Os09g29950	OsPOP19 - Putative Prolyl Oligopeptidase homologue, expressed	-1.75478	-2.73882	-2.55641
LOC_Os02g04510	UOS1, putative, expressed	-1.55657		-2.55614
LOC_Os05g01262	translocon-associated protein beta domain containing protein, expressed	-2.18624	-2.3568	-2.55592
LOC_Os01g11230	SOUL heme-binding protein, putative, expressed	-1.56318		-2.55269		*
LOC_Os12g33958	NADH-ubiquinone oxidoreductase 49 kDa subunit, putative, expressed			-2.55208
LOC_Os04g52140	protein kinase domain containing protein, expressed	-1.71363		-2.5491
LOC_Os09g02170	unc-50, putative, expressed	-1.14346	-1.17698	-2.54735		*
LOC_Os04g31910	expressed protein	-2.26429	-2.00879	-2.54722
LOC_Os03g48050	RNA methyltransferase, TrmH family protein, putative, expressed		-1.40372	-2.54526
LOC_Os03g52430	mitochondrial carrier protein, putative, expressed			-2.54329
LOC_Os03g27280	CAMK_CAMK_like.19 - CAMK includes calcium/calmodulin depedent protein kinases, expressed	-1.51404	-1.43142	-2.54106
LOC_Os11g30410	ThiF family domain containing protein, putative, expressed	-1.35021	-1.54729	-2.53887		*
LOC_Os02g40000	trafficking protein particle complex subunit, putative, expressed	-1.16981	-1.2996	-2.53856		*
LOC_Os02g18840	phosphatidylinositol 3- and 4-kinase family protein, putative, expressed			-2.53763
LOC_Os06g22380	expressed protein			-2.5372
LOC_Os05g29760	ferrochelatase-2, chloroplast precursor, putative, expressed		-1.41286	-2.53667				#
LOC_Os02g47360	PPR repeat domain containing protein, putative, expressed			-2.5365
LOC_Os11g05070	sodium/calcium exchanger protein, putative, expressed			-2.53561
LOC_Os10g32509	expressed protein	-2.37309		-2.53509				#
LOC_Os01g37790	expressed protein		-1.28897	-2.53454
LOC_Os05g23420	sugar porter, putative, expressed		-1.92857	-2.53362
LOC_Os07g02030	thiamine pyrophosphate enzyme, N-terminal TPP binding domain containing protein, expressed		-1.38151	-2.53329
LOC_Os07g28790	PAP fibrillin family domain containing protein, expressed		-1.06499	-2.5315
LOC_Os01g36220	bZIP transcription factor domain containing protein, expressed	-1.29547		-2.52798				#
LOC_Os02g46980	pentatricopeptide, putative, expressed			-2.52698
LOC_Os06g28590	bg55, putative, expressed	-1.92379	-1.48269	-2.52633				#
LOC_Os03g64250	expressed protein			-2.52488				#
LOC_Os03g11360	leucine rich repeat containing protein, expressed			-2.52454				#
LOC_Os04g53520	expressed protein	-1.47089		-2.52429		*		#
LOC_Os01g01660	isoflavone reductase, putative, expressed	-3.79543	-1.33537	-2.52339			*
LOC_Os11g07230	receptor kinase, putative, expressed	-1.80502	-2.37177	-2.52334
LOC_Os01g36870	phox domain-containing protein, putative, expressed	-3.09401	-2.6983	-2.52029
LOC_Os04g44590	expressed protein			-2.51929
LOC_Os03g62850	AMP-binding enzyme, putative, expressed	-1.91417	-2.49287	-2.51745
LOC_Os03g49180	alkaline phytoceramidase, putative, expressed			-2.51742				#
LOC_Os01g63910	AT hook motif family protein, expressed	-1.26378		-2.51408
LOC_Os03g60360	protein kinase PKN/PRK1, effector, putative, expressed			-2.51377
LOC_Os12g13460	SET domain-containing protein, putative, expressed	-1.93317	-2.21945	-2.5081
LOC_Os12g40510	calcineurin B, putative, expressed	-2.55942	-3.77496	-2.50611
LOC_Os02g49650	leaf senescence related protein, putative, expressed			-2.50522
LOC_Os01g18320	protoporphyrinogen oxidase, chloroplast precursor, putative, expressed	-1.72332	-2.33602	-2.50118
LOC_Os03g02830	cell cycle control protein, putative, expressed	-1.49425	-1.82226	-2.49903
LOC_Os07g23200	F-actin-capping protein subunit alpha, putative, expressed	-1.45861		-2.49726	*	*	*
LOC_Os02g06200	phytosulfokine receptor precursor, putative, expressed	-1.39598	-1.89627	-2.49711
LOC_Os01g11250	potassium channel KAT1, putative, expressed	-1.56431		-2.49622		*	*
LOC_Os12g10580	ribulose bisphosphate carboxylase large chain precursor, putative, expressed			-2.4932
LOC_Os07g45064,LOC_Os07g45070,LOC_Os07g45074	#N/A	-1.8225	-2.79236	-2.49256
LOC_Os05g45310	ER lumen protein retaining receptor, putative, expressed	-1.59182	-1.89916	-2.49025
LOC_Os11g37960	WIP4 - Wound-induced protein precursor, expressed			-2.48997
LOC_Os10g32680	expressed protein	-2.02188		-2.48939
LOC_Os03g22060	uroporphyrinogen decarboxylase, putative, expressed		-1.88911	-2.4873
LOC_Os03g45220	expressed protein	-2.36926	-3.10364	-2.48604
LOC_Os06g17870	nitrate-induced NOI protein, putative, expressed	-1.90664	-2.32848	-2.48338
LOC_Os01g15640	no apical meristem protein, putative, expressed	-1.34425	-1.4142	-2.48274
LOC_Os03g12610	DNA polymerase I, putative, expressed			-2.47693
LOC_Os04g56980	SWIB/MDM2 domain containing protein, expressed			-2.47283				#
LOC_Os07g44004	expressed protein	-1.43309		-2.47181
LOC_Os10g20310	thioredoxin fold, putative, expressed	-1.32011		-2.46742
LOC_Os12g31480	GPI mannosyltransferase 2, putative, expressed		-1.51269	-2.46647
LOC_Os01g23620	miro, putative, expressed	-2.96972	-2.81741	-2.4661				#
LOC_Os07g49110	D-alanine--D-alanine ligase family, putative, expressed		-2.13494	-2.4652
LOC_Os09g27570	OsFBA3 - F-box and FBA domain containing protein, expressed			-2.46461
LOC_Os04g43990	DUF584 domain containing protein, putative, expressed	-2.16568	-3.10502	-2.46318
LOC_Os07g36450	PPR repeat domain containing protein, putative, expressed			-2.46227
LOC_Os04g41150	DUF565 domain containing protein, putative, expressed		-1.89082	-2.46088
LOC_Os04g44540	mitochondrial carrier protein, putative, expressed	-1.57753	-2.32086	-2.45998
LOC_Os10g11034	caffeine-induced death protein 1, putative, expressed	-1.47446	-2.12431	-2.4557
LOC_Os04g39280	ATPOT1, putative, expressed		-1.87982	-2.45567				#
LOC_Os12g15520	expressed protein			-2.45477
LOC_Os02g27620	endonuclease/exonuclease/phosphatase family domain containing protein, expressed		-1.88278	-2.45244				#
LOC_Os11g42540	oxidoreductase, aldo/keto reductase family protein, putative, expressed			-2.45134
LOC_Os12g16350	enoyl-CoA hydratase/isomerase family protein, putative, expressed			-2.45041				#
LOC_Os05g34050	bZIP transcription factor domain containing protein, expressed	-1.06787		-2.44983
LOC_Os01g54190	expressed protein		-2.22936	-2.44953
LOC_Os03g59200	expressed protein			-2.44738
LOC_Os09g28000	OsSigP6 - Putative Type I Signal Peptidase homologue; employs a putative Ser/Lys catalytic dyad, expressed	-1.85082	-1.69088	-2.44728
LOC_Os05g24880	dehydrogenase, putative, expressed	-1.51173	-2.52365	-2.44653
LOC_Os04g25784	expressed protein			-2.44538
LOC_Os05g44350	conserved uncharacterized protein, putative, expressed			-2.44356
LOC_Os05g42424	ubiquitin family protein, putative, expressed	-2.22441	-1.95196	-2.44297
LOC_Os04g56730	repressor of RNA polymerase III transcription MAF1, putative, expressed	-1.5142	-1.64465	-2.4397
LOC_Os08g33150	MYB family transcription factor, putative, expressed	-3.37576		-2.43941	*	*
LOC_Os04g43440	NB-ARC/LRR disease resistance protein, putative, expressed	-2.08714	-2.13258	-2.43785
LOC_Os04g41040	DNA-directed RNA polymerases I, II, and III subunit RPABC1, putative, expressed	-1.94002	-1.81352	-2.43721
LOC_Os01g43580	kinesin motor domain containing protein, putative, expressed			-2.43529
LOC_Os03g59170	OsAPRL5 adenosine 5'-phosphosulfate reductase-like OsAPRL5, expressed			-2.43453				#
LOC_Os03g43570	UBX domain-containing protein 1, putative, expressed			-2.43403
LOC_Os01g02570	protein kinase domain containing protein, expressed			-2.43356
LOC_Os06g05240	zinc carboxypeptidase family protein, putative, expressed	-1.1955	-1.31124	-2.43233
LOC_Os04g31524	expressed protein			-2.43167
LOC_Os02g03760	expressed protein	-1.8218	-2.48412	-2.4304				#
LOC_Os03g62379,LOC_Os03g62388	#N/A	-1.91197		-2.42908
LOC_Os05g13770	RNA polymerase Rpb7, N-terminal domain containing protein, expressed	-1.23639	-2.61707	-2.42798			*
LOC_Os10g03540	ribosomal protein L7Ae, putative, expressed			-2.42782
LOC_Os08g34970	conserved oligomeric Golgi complex component 3, putative, expressed	-1.3346	-1.67772	-2.42756
LOC_Os03g13600	ZOS3-07 - C2H2 zinc finger protein, expressed			-2.42578
LOC_Os09g15420	NAD dependent epimerase/dehydratase family protein, putative, expressed			-2.42531
LOC_Os01g66680	S-domain receptor-like protein kinase, putative, expressed			-2.4246
LOC_Os09g07660	ELMO/CED-12 family protein, putative, expressed			-2.42384				#
LOC_Os11g40600	expressed protein	-1.58904	-1.50267	-2.423
LOC_Os05g34770	cytochrome c, putative, expressed	-2.82574		-2.42224				#
LOC_Os01g70920	cullin-1, putative, expressed		-2.07611	-2.41939
LOC_Os02g35910	protein phosphotase protein, putative, expressed	-1.93805	-2.01711	-2.41853
LOC_Os04g32880	CBS domain containing membrane protein, putative, expressed	-1.24466		-2.41756
LOC_Os06g30440	OsGH3.7 - Probable indole-3-acetic acid-amido synthetase, expressed			-2.41724
LOC_Os04g48020	3-hexulose-6-phosphate isomerase, putative, expressed	-1.33255		-2.41456
LOC_Os01g18800	CAMK_KIN1/SNF1/Nim1_like.9 - CAMK includes calcium/calmodulin depedent protein kinases, expressed	-2.2995	-1.59757	-2.41367				#
LOC_Os11g01480	MYB family transcription factor, putative, expressed	-2.83877		-2.41362
LOC_Os05g43830	hydrolase, alpha/beta fold family domain containing protein, expressed	-1.50136	-1.85058	-2.41005
LOC_Os01g64750	sterol 3-beta-glucosyltransferase, putative, expressed	-1.764		-2.40939
LOC_Os09g32740	ubiquitin carboxyl-terminal hydrolase family protein, expressed	-1.20653	-2.35579	-2.40838		*
LOC_Os01g41710	chlorophyll A-B binding protein, putative, expressed			-2.40833
LOC_Os04g53470	expressed protein	-1.52645	-1.2594	-2.40832
LOC_Os01g46020	TATA-binding protein-associated factor TAFII55 family protein, putative, expressed	-2.0534	-1.94918	-2.40784
LOC_Os08g39880	G-patch domain containing protein, expressed			-2.40708
LOC_Os05g47650	B3 DNA binding domain containing protein, expressed	-2.38093	-2.46946	-2.40466
LOC_Os11g04420	AIG2-like family domain containing protein, expressed	-1.32298	-1.88832	-2.40351
LOC_Os08g35960	OsFBD14 - F-box and FBD domain containing protein, expressed	-1.73318		-2.40116
LOC_Os03g53200	OsCML4 - Calmodulin-related calcium sensor protein, expressed	-1.02796	-1.70004	-2.39852		*
LOC_Os03g04070	no apical meristem protein, putative, expressed	-1.39039	-1.57146	-2.39564
LOC_Os05g42020,LOC_Os05g42040	#N/A	-2.33193		-2.39527
LOC_Os05g01970	NAD dependent epimerase/dehydratase family protein, putative, expressed		-1.18087	-2.39515
LOC_Os07g41080	hydrolase, alpha/beta fold family domain containing protein, expressed	-1.12456	-1.1734	-2.3923		*
LOC_Os04g10240	nicotiana lesion-inducing like, putative, expressed	-2.4811	-1.97063	-2.39134
LOC_Os09g32870	OsFBX336 - F-box domain containing protein, expressed	-1.38524		-2.38898
LOC_Os02g54980	pheophorbide a oxygenase, chloroplast precursor, putative, expressed	-1.77585	-1.35311	-2.38748
LOC_Os04g41700	expressed protein	-1.30216	-1.51609	-2.38607
LOC_Os09g30120,LOC_Os09g30130	#N/A	-2.13209		-2.38351
LOC_Os12g02094	saposin-like type B, region 1 family protein, putative, expressed	-1.25472	-1.0506	-2.3834
LOC_Os10g04570	expressed protein	-1.74557		-2.37969
LOC_Os05g45350	dnaJ domain containing protein, expressed	-1.97324		-2.37725
LOC_Os01g48810	transcription initiation factor TFIID subunit 11, putative, expressed	-1.83024	-1.52963	-2.37502
LOC_Os03g07960	expressed protein		-1.53357	-2.37449
LOC_Os04g25360	tRNA methyltransferase complex GCD14 subunit, putative, expressed			-2.37311
LOC_Os11g34310	centromere/kinetochore protein zw10, putative, expressed			-2.37282
LOC_Os01g70460	expressed protein			-2.37158
LOC_Os03g44660	cytosolic 5-nucleotidase III, putative, expressed	-2.03081	-2.72189	-2.37137
LOC_Os11g23790	expressed protein	-1.57834	-1.52637	-2.36941				#
LOC_Os08g23140	expressed protein			-2.36922
LOC_Os01g70940	potassium transporter, putative, expressed			-2.36916
LOC_Os10g30410	cytochrome P450 71D7, putative, expressed	-1.63165		-2.36541
LOC_Os03g19059	anaphase-promoting complex subunit 11, putative, expressed			-2.36507
LOC_Os08g40500	expressed protein			-2.36497
LOC_Os02g54000	mRNA cap guanine-N7 methyltransferase 2, putative, expressed			-2.36396
LOC_Os12g09250	bZIP transcription factor domain containing protein, expressed		-2.93341	-2.36365
LOC_Os10g35010,LOC_Os10g35030	#N/A	-1.42481	-2.03556	-2.3636
LOC_Os03g64190	la domain containing protein, putative, expressed		-1.52409	-2.36253
LOC_Os06g05580	OsFBDUF30 - F-box and DUF domain containing protein, expressed			-2.36252
LOC_Os04g44430	transporter, major facilitator family, putative, expressed	-1.65878	-1.1974	-2.36237				#
LOC_Os10g41490	CAMK_CAMK_like.41 - CAMK includes calcium/calmodulin depedent protein kinases, expressed	-1.13339		-2.36203
LOC_Os01g74350	soluble inorganic pyrophosphatase, putative, expressed	-2.47438		-2.36167				#
LOC_Os05g01460	STIP1 homology and U box-containing protein 1, putative, expressed	-1.26669		-2.36117
LOC_Os06g14470	RNA recognition motif containing protein, putative, expressed			-2.36004				#
LOC_Os08g43480	zinc finger, C3HC4 type family protein, expressed			-2.35952
LOC_Os10g26640	LYR motif containing protein, putative, expressed	-2.71423		-2.35941		*
LOC_Os03g22620	terpene synthase family, metal binding domain containing protein, expressed			-2.35919				#
LOC_Os08g28180	PPR repeat domain containing protein, putative, expressed			-2.35912
LOC_Os01g63060	phosphatidic acid phosphatase-related, putative, expressed			-2.35884
LOC_Os05g01750	TruB family pseudouridylate synthase, putative, expressed			-2.35798
LOC_Os04g55690	CCB4, putative, expressed			-2.35608
LOC_Os04g36910	expressed protein	-1.34959	-1.49068	-2.35512
LOC_Os02g50860	ras-related protein, putative, expressed		-1.55344	-2.35507
LOC_Os10g21310	photosystem II P680 chlorophyll A apoprotein, putative, expressed			-2.35341
LOC_Os03g24830	uncharacterized protein HI0077, putative, expressed			-2.3518
LOC_Os06g44450	CCT/B-box zinc finger protein, putative, expressed			-2.35105
LOC_Os01g49350	DUF292 domain containing protein, expressed		-1.25465	-2.3507
LOC_Os02g46700	GCN5-related N-acetyltransferase, putative, expressed			-2.34905
LOC_Os01g14870	zinc finger matrin-type protein 5, putative, expressed	-2.33557		-2.34649
LOC_Os05g37690	OsFBL23 - F-box domain and LRR containing protein, expressed			-2.34292
LOC_Os03g18020	rhodanese-like family protein, putative, expressed			-2.34246
LOC_Os06g40120	SPX domain containing protein, putative, expressed	-2.06985	-1.21661	-2.3417
LOC_Os06g48320	EDR2, putative, expressed			-2.33757
LOC_Os01g34620	OsGrx_S15.1 - glutaredoxin subgroup II, expressed	-1.08455	-1.58083	-2.33531
LOC_Os05g46760	STE_MEKK_ste11_MAP3K.19 - STE kinases include homologs to sterile 7, sterile 11 and sterile 20 from yeast, expressed			-2.33503
LOC_Os05g41590	glycerol-3-phosphate dehydrogenase, putative, expressed		-2.02326	-2.3344
LOC_Os11g16510	disease resistance protein RPM1, putative, expressed			-2.33307
LOC_Os01g16520	glutamyl-tRNA synthetase, cytoplasmic, putative, expressed		-3.88065	-2.33306
LOC_Os06g45940	potassium transporter, putative, expressed	-1.56867	-1.66193	-2.32655				#
LOC_Os06g06300,LOC_Os06g06320	#N/A	-1.09029		-2.32446
LOC_Os04g51786	containing DUF163, putative, expressed	-2.63222		-2.32432
LOC_Os06g17280	PHD-finger family protein, expressed		-1.17596	-2.32414
LOC_Os04g53450	expressed protein			-2.32396
LOC_Os04g34320	S-domain receptor-like protein kinase, putative, expressed	-2.33493		-2.32362
LOC_Os07g42890	GRAM domain containing protein, expressed	-1.79115		-2.32117
LOC_Os03g61800	polygalacturonase, putative, expressed	-1.3822	-1.97547	-2.31925
LOC_Os02g52990	OsSAUR12 - Auxin-responsive SAUR gene family member, expressed	-2.38015	-2.54373	-2.31447
LOC_Os04g56670	S4 domain containing protein, putative, expressed	-1.10659	-2.08557	-2.31297		*
LOC_Os04g35570	Regulator of chromosome condensation domain containing protein, expressed			-2.31234
LOC_Os09g32500	60S ribosomal protein L32, putative, expressed		-1.89271	-2.31166
LOC_Os11g07160	receptor protein kinase CLAVATA1 precursor, putative, expressed	-2.19876	-2.54553	-2.31088
LOC_Os02g02470	oxidoreductase, short chain dehydrogenase/reductase family domain containing protein, expressed			-2.3105				#
LOC_Os06g36490	ethylene-responsive element-binding protein, putative, expressed			-2.30903
LOC_Os08g01320	C3-BTB1 - Bric-a-Brac, Tramtrack, Broad Complex BTB domain with C3 subfamily conserved sequence, expressed	-1.38118		-2.30882
LOC_Os02g50100	SET domain-containing protein, putative, expressed	-1.23743		-2.30826
LOC_Os11g05614	no apical meristem protein, putative, expressed			-2.30756
LOC_Os03g23010	expressed protein		-1.59629	-2.3063				#
LOC_Os07g36420	proteasome inhibitor-related, putative, expressed	-1.15162		-2.30487
LOC_Os06g42490	expressed protein	-1.68841	-2.04759	-2.3029
LOC_Os07g16140	FAD binding protein, putative, expressed	-1.29479	-1.35931	-2.30148
LOC_Os01g39790	esterase/lipase/thioesterase, putative, expressed	-1.16188	-1.32874	-2.30015		*		#
LOC_Os05g32270	AP2 domain containing protein, expressed			-2.29966
LOC_Os02g02120	OsWAK11 - OsWAK receptor-like protein kinase, expressed		-1.49877	-2.29965
LOC_Os09g24924	transporter family protein, putative, expressed	-1.74864	-1.09676	-2.29905
LOC_Os03g24220	villin protein, putative, expressed	-1.85117	-1.4991	-2.29749				#
LOC_Os01g07800	thiol-disulphide oxidoreductase DCC, putative, expressed			-2.29719
LOC_Os12g43370	peptidase, M24 family protein, putative, expressed			-2.29703
LOC_Os04g44920	oxidoreductase, short chain dehydrogenase/reductase family domain containing protein, expressed	-1.93989		-2.2969
LOC_Os01g16354	rab GDP dissociation inhibitor alpha, putative, expressed	-1.31773		-2.29501
LOC_Os05g45270	ribosomal L9, putative, expressed			-2.29445
LOC_Os01g56520	double-stranded RNA binding motif containing protein, expressed	-1.90927	-1.91503	-2.29366
LOC_Os03g11300	expressed protein	-1.57913		-2.29278
LOC_Os09g34300	Inositol 1, 3, 4-trisphosphate 5/6-kinase, putative, expressed	-1.24098		-2.28935
LOC_Os05g04940	RNA methyltransferase, TrmH family protein, putative, expressed	-2.10224	-1.87229	-2.28924				#
LOC_Os03g02020	stress responsive A/B Barrel domain containing protein, expressed			-2.28867
LOC_Os04g14690	flavin-containing monooxygenase family protein, putative, expressed		-2.32894	-2.28829
LOC_Os01g32870	heat shock protein DnaJ, putative, expressed			-2.28813				#
LOC_Os02g32590	HSF-type DNA-binding domain containing protein, expressed	-1.07286	-2.13316	-2.28749		*
LOC_Os12g34890	acyl carrier protein, putative, expressed	-1.2744	-2.76199	-2.28689
LOC_Os02g21650	prefoldin, putative, expressed			-2.28549				#
LOC_Os04g13210	multidrug resistance-associated protein, putative, expressed	-2.35949		-2.28509
LOC_Os04g17100	heavy metal-associated domain containing protein, expressed		-1.97284	-2.28254
LOC_Os12g05410	G10 protein, putative, expressed		-1.38704	-2.281
LOC_Os01g05130	expressed protein	-2.25749		-2.28079
LOC_Os06g05400	IscA-like iron-sulfur assembly protein, mitochondrial precursor, putative, expressed	-2.783	-1.36715	-2.27973
LOC_Os09g01960	MYB family transcription factor, putative, expressed		-1.21221	-2.27875				#
LOC_Os09g15820	aldose 1-epimerase, putative, expressed	-1.66827	-2.33984	-2.27841
LOC_Os11g09160	B3 DNA binding domain containing protein, expressed			-2.27809
LOC_Os01g58280	OsSub8 - Putative Subtilisin homologue, expressed	-3.4547	-1.45549	-2.27757		*	*
LOC_Os03g30092	expressed protein			-2.27672
LOC_Os06g07130	SHR5-receptor-like kinase, putative, expressed	-1.43985	-2.16089	-2.27518
LOC_Os07g48596	Myb transcription factor, putative, expressed			-2.2746
LOC_Os09g01690	expressed protein			-2.2745
LOC_Os12g24250	retrotransposon protein, putative, unclassified, expressed		-1.38091	-2.27062
LOC_Os08g10080	no apical meristem protein, putative, expressed			-2.27059
LOC_Os06g35540	aminotransferase, classes I and II, domain containing protein, expressed	-1.46644		-2.26854			*
LOC_Os06g20430	BPI/LBP family protein At3g20270 precursor, putative, expressed	-1.39326		-2.26737
LOC_Os03g06490	expressed protein			-2.26474
LOC_Os04g33940	protein of unknown function DUF1279 domain containing protein, expressed	-2.20137	-1.73142	-2.26345
LOC_Os08g07300	haloacid dehalogenase-like hydrolase domain-containing protein 3, putative, expressed			-2.26244
LOC_Os03g31679	annexin A7, putative, expressed	-1.91736		-2.26236
LOC_Os01g63420	OsFBL4 - F-box domain and LRR containing protein, expressed			-2.26186
LOC_Os03g25970	KH domain-containing protein, putative, expressed	-1.3408	-2.07616	-2.26138
LOC_Os09g24820	ZF-HD protein dimerisation region containing protein, expressed	-2.09971	-3.36059	-2.26092			*	#
LOC_Os07g03900	lectin-like receptor kinase, putative, expressed	-2.52076	-1.35916	-2.26085
LOC_Os08g09760	OsFBX275 - F-box domain containing protein, expressed	-1.29695	-1.44203	-2.2591
LOC_Os02g24632,LOC_Os02g24634	#N/A			-2.25862
LOC_Os03g52400	ribosomal protein L7/L12 C-terminal domain containing protein, expressed	-1.9789		-2.25857
LOC_Os09g31180	ribosomal protein L6, putative, expressed		-1.78287	-2.25832
LOC_Os05g04520	protein kinase, putative, expressed			-2.25764				#
LOC_Os01g57720	expressed protein	-1.23339	-1.54393	-2.25726				#
LOC_Os02g31150	zinc finger, C3HC4 type domain containing protein, expressed		-1.20985	-2.25689
LOC_Os06g46820	solute carrier family 35 member F5, putative, expressed	-2.04649	-1.41541	-2.25681
LOC_Os06g19640	39S ribosomal protein L46, mitochondrial precursor, putative, expressed			-2.25484
LOC_Os02g51330	MAG2, putative, expressed	-1.88188	-2.04843	-2.25421				#
LOC_Os09g24530	ribulose-1,5 bisphosphate carboxylase/oxygenase large subunit N-methyltransferase, chloroplast precursor, putative, expressed	-1.03323	-1.44993	-2.25412		*
LOC_Os08g38980	chloride transporter, chloride channel family, putative, expressed	-1.1904	-1.72	-2.25411
LOC_Os06g11630	OsFBX192 - F-box domain containing protein, expressed	-1.5144		-2.25338
LOC_Os05g44020	acetyltransferase, GNAT family, putative, expressed			-2.25276
LOC_Os12g10784	2-dehydro-3-deoxyphosphooctonate aldolase, putative, expressed			-2.25121
LOC_Os05g31690	expressed protein			-2.25064
LOC_Os05g08960	ubiquitin-conjugating enzyme, putative, expressed			-2.25035
LOC_Os03g45194	oxidoreductase, short chain dehydrogenase/reductase family domain containing protein, expressed	-1.50762	-1.4619	-2.24912
LOC_Os11g13880	expressed protein			-2.24678
LOC_Os10g25680	OsFBL52 - F-box domain and LRR containing protein, expressed			-2.24474
LOC_Os08g20400	adenylate cyclase family protein, expressed			-2.24458
LOC_Os06g05700	cysteine synthase, putative, expressed	-1.56607	-1.09548	-2.24106
LOC_Os11g34180	uncharacterized protein family UPF0016 domain containing protein, expressed	-1.63721	-2.04521	-2.24054				#
LOC_Os11g47130	protein transporter, putative, expressed	-1.2482	-1.98091	-2.24003				#
LOC_Os08g39060	F-box protein At-B, putative, expressed	-1.54682	-1.82536	-2.23865
LOC_Os06g47760	phytosulfokine receptor precursor, putative, expressed	-1.38406	-2.53394	-2.23836
LOC_Os04g26841,LOC_Os04g26850	#N/A	-1.41557	-2.66738	-2.23787
LOC_Os05g11850	glycosyl hydrolase family 47 domain contain protein, expressed	-1.96416	-1.09966	-2.23763
LOC_Os02g04750	cycloartenol synthase, putative, expressed		-2.04233	-2.23737
LOC_Os01g72530	OsCML31 - Calmodulin-related calcium sensor protein, expressed			-2.23266
LOC_Os04g46100	expressed protein	-1.74507	-2.84405	-2.23181
LOC_Os02g38350	Regulator of chromosome condensation domain containing protein, expressed			-2.2318
LOC_Os11g34110	heparan-alpha-glucosaminide N-acetyltransferase, putative, expressed		-1.71326	-2.23049
LOC_Os07g42080	expressed protein			-2.23047
LOC_Os03g49220	adenylosuccinate synthetase, chloroplast precursor, putative, expressed	-1.13387	-1.68404	-2.22965
LOC_Os02g50880	OsDegp3 - Putative Deg protease homologue, expressed			-2.22772
LOC_Os05g33260	1-5-phosphoribosyl-5-5-phosphoribosylaminomethylideneaminoimidazole-4-carboxamide isomerase, chloroplast precursor, putative, expressed			-2.22696
LOC_Os01g57360	acyltransferase, putative, expressed	-1.22585	-2.22303	-2.22669				#
LOC_Os11g11110	expressed protein			-2.2259				#
LOC_Os01g13550	beta-amylase, putative, expressed			-2.22363				#
LOC_Os05g32970	expressed protein		-1.55967	-2.22151
LOC_Os02g22780	T-complex protein, putative, expressed			-2.22102
LOC_Os09g03710	retrotransposon protein, putative, unclassified, expressed		-2.15729	-2.2193
LOC_Os10g39710	strictosidine synthase, putative, expressed	-3.64809		-2.219		*
LOC_Os06g39370	OsFBK16 - F-box domain and kelch repeat containing protein, expressed	-3.00186		-2.21882				#
LOC_Os10g40650	holliday junction resolvase, putative, expressed			-2.2182
LOC_Os05g45730	ubiquinone oxidoreductase, putative, expressed	-2.18067		-2.21617
LOC_Os01g73890	transcription initiation factor IIA gamma chain, putative, expressed			-2.21598
LOC_Os01g29330	expressed protein	-1.32648	-1.38407	-2.21558
LOC_Os01g55030	DNA-binding protein-related, putative, expressed	-1.49093	-1.50893	-2.21508
LOC_Os04g02900	dehydrogenase E1 component domain containing protein, expressed	-1.11467	-2.43344	-2.21412			*
LOC_Os01g07090	5-azacytidine resistance protein azr1, putative, expressed		-1.37133	-2.21272
LOC_Os08g31580	ethylene-responsive transcription factor, putative, expressed	-1.84854	-1.69008	-2.21087				#
LOC_Os02g18940	expressed protein	-1.22175		-2.20812
LOC_Os01g72880	DNA mismatch repair protein Mlh1, putative, expressed		-1.39661	-2.20802
LOC_Os09g17850	acetyltransferase type B catalytic subunit, putative, expressed			-2.2074
LOC_Os01g24750	Ser/Thr protein phosphatase family protein, putative, expressed	-1.28401	-1.49399	-2.20711
LOC_Os03g12630	expressed protein			-2.20632
LOC_Os02g55880	EF hand family protein, putative, expressed	-2.11645	-2.77746	-2.20505
LOC_Os01g11960	histone-lysine N-methyltransferase ATX5, putative, expressed			-2.20403
LOC_Os03g20550	WRKY55, expressed	-2.02036	-1.48304	-2.20288				#
LOC_Os05g28500	ubiquitin family protein, putative, expressed			-2.2024
LOC_Os04g58990	CAMK_CAMK_like_ULKh_APGy.3 - CAMK includes calcium/calmodulin depedent protein kinases, expressed			-2.20234
LOC_Os05g08950	phosphoribosyl transferase, putative, expressed			-2.20167
LOC_Os06g48800	OsHKT2;4 - Na+ transporter, expressed			-2.20144
LOC_Os01g67220	Os1bglu4 - beta-glucosidase-like protein without signal sequence, expressed			-2.20007
LOC_Os02g20310	expressed protein			-2.19835
LOC_Os01g54930	one zinc finger protein, putative, expressed	-2.19016	-1.55392	-2.19702				#
LOC_Os12g38730	expressed protein			-2.19672
LOC_Os09g26700	choline/ethanolamine kinase, putative, expressed	-1.66214	-1.80638	-2.19573
LOC_Os08g32630	FAD dependent oxidoreductase, putative, expressed	-1.33444	-1.93442	-2.19451
LOC_Os03g24860	transporter family protein, putative, expressed			-2.19372
LOC_Os08g31140	heavy metal-associated domain containing protein, expressed			-2.19275
LOC_Os05g49020	60S ribosomal protein L18a-1, putative, expressed	-1.28147		-2.19136
LOC_Os02g40090	transporter-related, putative, expressed	-1.30127		-2.18864				#
LOC_Os01g09220	transposon protein, putative, CACTA, En/Spm sub-class, expressed	-2.97042	-2.97733	-2.18727
LOC_Os04g33060	NAD dependent epimerase/dehydratase family protein, putative, expressed	1.13745		-2.18718
LOC_Os03g08500	AP2 domain containing protein, expressed	-2.39001	-1.66215	-2.18659				#
LOC_Os03g21240	myb-like DNA-binding domain containing protein, expressed			-2.18498				#
LOC_Os01g54020	tRNA synthetase, putative, expressed	-1.09139		-2.18362
LOC_Os01g09740	F-box/LRR-repeat protein, putative, expressed			-2.18328
LOC_Os06g49180	plant-specific domain TIGR01589 family protein, putative, expressed	-1.93171	-2.02825	-2.18034
LOC_Os05g08420	expressed protein	-1.89369	-2.5414	-2.17956
LOC_Os10g37280	diacylglycerol kinase, putative, expressed	-2.43129	-3.82511	-2.17887
LOC_Os07g37800	bromodomain domain containing protein, expressed			-2.17869
LOC_Os04g44560	expressed protein			-2.17806
LOC_Os06g27770	isoflavone reductase homolog IRL, putative, expressed			-2.17736
LOC_Os12g44230	expressed protein	-2.88818	-2.73207	-2.17689				#
LOC_Os10g02509,LOC_Os10g02584	#N/A			-2.17644
LOC_Os03g05470	tyrosine protein kinase domain containing protein, putative, expressed	-1.62566	-1.49206	-2.1731
LOC_Os07g25002	chloroplast 30S ribosomal protein S7, putative, expressed			-2.17288
LOC_Os11g03680	OsFBX395 - F-box domain containing protein, expressed			-2.17273
LOC_Os01g16910	outer mitochondrial membrane porin, putative, expressed	-1.80697		-2.16995
LOC_Os01g04010	expressed protein	-1.31265		-2.16963
LOC_Os03g29540	ATP-dependent protease, putative, expressed		-1.99461	-2.16931				#
LOC_Os12g05420	calmodulin-binding protein, putative, expressed		-1.4256	-2.16883
LOC_Os07g48100	CAMK_KIN1/SNF1/Nim1_like.31 - CAMK includes calcium/calmodulin depedent protein kinases, expressed	-1.51927	-1.2919	-2.16723
LOC_Os04g16680	fructose-1,6-bisphosphatase, putative, expressed	-1.55013		-2.1666
LOC_Os03g49700	SNARE associated Golgi protein, putative, expressed			-2.16547				#
LOC_Os05g08560	transposon protein, putative, unclassified, expressed	-1.58588	-2.28788	-2.16336
LOC_Os11g34270	ubiquitin carboxyl-terminal hydrolase domain containing protein, expressed			-2.16281
LOC_Os04g04000	ECT protein, putative, expressed	-1.33485		-2.16099
LOC_Os03g07910	nitrilase, putative, expressed	-1.34898	-1.88601	-2.16092
LOC_Os07g27930	DNA-directed RNA polymerase subunit, putative, expressed			-2.16072
LOC_Os05g43920	auxin response factor 14, putative, expressed			-2.15942
LOC_Os01g65410	serine hydroxymethyltransferase, mitochondrial precursor, putative, expressed	-1.64567	-1.61856	-2.15931
LOC_Os01g73910	peptidase, putative, expressed			-2.15905				#
LOC_Os06g15779	aluminum-activated malate transporter, putative, expressed			-2.15415
LOC_Os03g13870	expressed protein	-2.51942		-2.15398
LOC_Os07g08760	START domain containing protein, putative, expressed		-1.51795	-2.15338				#
LOC_Os05g50510	CAS1 domain-containing protein 1 precursor, putative, expressed	-2.07988	-1.73425	-2.15258
LOC_Os03g16000	src homology-3 domain protein 3, putative, expressed			-2.1525
LOC_Os02g54150	SAC domain containing protein, putative, expressed		-1.2522	-2.15099
LOC_Os08g39810	retrotransposon protein, putative, unclassified, expressed	-2.32575	-2.1067	-2.14977
LOC_Os05g19470	expressed protein			-2.14896				#
LOC_Os02g07980	expressed protein	-2.18196	-1.65325	-2.14887
LOC_Os01g56790	expressed protein	-1.39356	-2.40147	-2.1461
LOC_Os09g28110	hydroxyproline-rich glycoprotein family protein, putative, expressed	-1.12117	-2.26085	-2.14231				#
LOC_Os07g41640	agenet domain-containing protein, putative, expressed			-2.14017
LOC_Os01g20890	expressed protein		-1.15397	-2.13959
LOC_Os01g67510	recA protein, putative, expressed	-1.19392		-2.13938
LOC_Os10g30520	ras-related protein, putative, expressed			-2.13914
LOC_Os06g04800	peptidase, T1 family, putative, expressed	-1.72248	-1.40173	-2.13636
LOC_Os08g04430	expressed protein	-1.4301		-2.13512				#
LOC_Os06g43130	tic21, putative, expressed	-1.7198	-2.79852	-2.13327
LOC_Os06g09850	25.3 kDa vesicle transport protein, putative, expressed	-1.61691	-1.76631	-2.13311				#
LOC_Os03g61110	RNA-binding motif protein, putative, expressed	-1.2602		-2.13276
LOC_Os02g14000	actin-related protein 2/3 complex subunit 3, putative, expressed		-1.36106	-2.1321				#
LOC_Os04g41580	glycine-rich protein, putative, expressed	-1.40877	-1.67315	-2.13149
LOC_Os01g47650	vacuolar protein sorting-associated protein 16, putative, expressed			-2.13093
LOC_Os08g15500	expressed protein	-1.67321	-1.39862	-2.12891
LOC_Os02g02510	DNA-directed RNA polymerase II subunit RPB4, putative, expressed	-1.17331		-2.12647
LOC_Os08g27040	lipid phosphatase protein, putative, expressed		-1.21564	-2.12405
LOC_Os01g12220	uncharacterized protein family UPF0016 domain containing protein, expressed		-1.45779	-2.12336
LOC_Os01g62970	expressed protein			-2.12309
LOC_Os05g02780	glycine-rich protein A3, putative, expressed		-1.27706	-2.12307
LOC_Os03g17480	IN2-1 protein, putative, expressed		-2.24965	-2.1226
LOC_Os07g14310	expressed protein	-2.59617	-1.16785	-2.12007			*
LOC_Os07g10420	expressed protein	-2.13349		-2.11983				#
LOC_Os08g07010	ABC-2 type transporter domain containing protein, expressed	-1.38456		-2.11862
LOC_Os08g23730	class I glutamine amidotransferase, putative, expressed			-2.11845
LOC_Os07g42220	expressed protein			-2.11841
LOC_Os04g31340	CBS domain containing membrane protein, putative, expressed		-1.81571	-2.11747
LOC_Os02g57760	O-methyltransferase, putative, expressed	-1.84387	-1.75891	-2.11488
LOC_Os03g06390	expressed protein	-2.32208	-2.21129	-2.11475				#
LOC_Os01g33020	trafficking protein particle complex subunit 1, putative, expressed	-1.21278		-2.11452
LOC_Os07g32420	bromodomain domain containing protein, expressed		-1.38736	-2.11271
LOC_Os01g69940	OsFBX32 - F-box domain containing protein, expressed	-1.61265	-1.52694	-2.11161				#
LOC_Os06g19970	expressed protein			-2.11152
LOC_Os02g47440	syntaxin, putative, expressed	-1.06541	-1.25014	-2.1084
LOC_Os02g07340	HEAT repeat family protein, putative, expressed		-1.33989	-2.10764
LOC_Os02g37940	CRP12 - Cysteine-rich family protein precursor, expressed	-2.01965	-3.15409	-2.10742
LOC_Os01g04260	fatty acid hydroxylase, putative, expressed	-1.07727		-2.10611
LOC_Os09g14520	integral membrane protein, putative, expressed	-2.58018	-1.88606	-2.10353
LOC_Os12g40840	expressed protein	-1.70765	-2.35468	-2.10272				#
LOC_Os01g16340	expressed protein			-2.10156
LOC_Os01g33110	receptor-like protein kinase 5 precursor, putative, expressed	-1.71641	-2.33788	-2.10019
LOC_Os02g50780	glycosyl hydrolase family 47 domain contain protein, expressed	-1.0549	-2.11406	-2.09896
LOC_Os01g47760	OsGrx_I1 - glutaredoxin subgroup III, expressed	-2.37074	-2.1866	-2.09725
LOC_Os01g65880	nodulin MtN3 family protein, putative, expressed		-2.65588	-2.09664				#
LOC_Os09g02270	cyclase family protein, putative, expressed	-1.75538		-2.09561
LOC_Os01g12730	ras-related protein, putative, expressed	-1.40426	-1.04597	-2.09434
LOC_Os01g65530	RNA recognition motif containing protein, putative, expressed			-2.09428
LOC_Os05g40990	NADH-cytochrome b5 reductase, putative, expressed			-2.09241
LOC_Os03g02600	riboflavin biosynthesis protein ribD, putative, expressed			-2.09189
LOC_Os05g02400	RNA recognition motif containing protein, expressed	-1.88895		-2.09139		*
LOC_Os01g43910	CGMC_MAPKCMGC_2.4 - CGMC includes CDA, MAPK, GSK3, and CLKC kinases, expressed			-2.09133				#
LOC_Os02g51500	membrane-anchored ubiquitin-fold protein, putative, expressed	-1.32303	-1.22997	-2.09118
LOC_Os04g51380	protein-S-isoprenylcysteine O-methyltransferase. tax, putative, expressed			-2.0905
LOC_Os02g20380	expressed protein		-1.91268	-2.09012
LOC_Os02g55430	alginate regulatory protein AlgP, putative, expressed			-2.08776
LOC_Os11g29120	growth regulator related protein, putative, expressed		-1.25003	-2.08677
LOC_Os01g64730	bZIP transcription factor domain containing protein, expressed	-1.85921	-1.74816	-2.08374				#
LOC_Os01g21180	translation machinery-associated protein 20, putative, expressed			-2.08353
LOC_Os01g15850	expressed protein	-1.20196		-2.08194
LOC_Os04g52000	protein phosphatase 2C, putative, expressed			-2.08147
LOC_Os01g09640	Myb transcription factor, putative, expressed	-2.34717	-2.61498	-2.07983
LOC_Os12g17070	radical SAM enzyme, putative, expressed	-1.5304		-2.07917
LOC_Os02g36400	ubiquitin carboxyl-terminal hydrolase domain containing protein, expressed	-1.52829	-1.25118	-2.07741
LOC_Os03g05660	appr-1-p processing enzyme family protein, putative, expressed	-1.6907	-1.59333	-2.07656
LOC_Os10g01470	homeobox associated leucine zipper, putative, expressed	-1.11214	-2.02848	-2.07551				#
LOC_Os05g06420	expressed protein	-2.20494		-2.07319
LOC_Os04g14680	OsAPx3 - Peroxisomal Ascorbate Peroxidase encoding gene 5,8, expressed			-2.07307
LOC_Os10g31790	ubiquitin family protein, putative, expressed	-1.49756	-1.50402	-2.07195
LOC_Os02g11050	26S protease regulatory subunit, putative, expressed	-1.02061	-1.29092	-2.07097				#
LOC_Os01g04190	transporter family protein, putative, expressed	-1.19823		-2.07085				#
LOC_Os05g37200	solute carrier family 35 member F2, putative, expressed	-1.47798		-2.06985
LOC_Os11g04490	astaxanthin synthase KC28, putative, expressed	-1.2006		-2.0691
LOC_Os12g06100	TLD family protein, putative, expressed	-1.19997		-2.06904
LOC_Os05g05160	CGMC_MAPKCGMC_2.1 - CGMC includes CDA, MAPK, GSK3, and CLKC kinases, expressed	-2.41328	-2.16767	-2.06896				#
LOC_Os01g66330	ATP-dependent Clp protease ATP-binding subunit clpX, putative, expressed	-1.2492		-2.06702
LOC_Os05g40270	expressed protein	-1.07056		-2.06648
LOC_Os03g52730	magnesium-dependent phosphatase 1, putative, expressed	-1.76316		-2.06636
LOC_Os05g01060	expressed protein	-1.74222	-1.83373	-2.06432
LOC_Os03g02640	methylthioribose kinase, putative, expressed	-1.03762		-2.06351
LOC_Os09g28019	nucleoporin p58/p45, putative, expressed	-1.26474		-2.06331
LOC_Os02g51840	expressed protein			-2.06274
LOC_Os04g50930	peptide transporter PTR2, putative, expressed			-2.06182
LOC_Os03g60460	aminopeptidase, putative, expressed			-2.06148
LOC_Os12g06810	WD domain, G-beta repeat domain containing protein, expressed	-1.30967	-1.45332	-2.06022
LOC_Os03g20640	expressed protein			-2.05947
LOC_Os09g27050	HD domain containing protein, putative, expressed	-1.65735	-1.43439	-2.05881
LOC_Os01g08510	MAR-binding filament-like protein 1, putative, expressed		-1.3784	-2.05834
LOC_Os05g49910	expressed protein		-1.33075	-2.0581
LOC_Os03g10870	membrane associated DUF588 domain containing protein, putative, expressed			-2.05804				#
LOC_Os08g01130	flap endonuclease, putative, expressed			-2.05766
LOC_Os03g55450	expressed protein			-2.05589
LOC_Os10g33275	DEAD/DEAH box helicase domain containing protein, expressed	-1.30353	-1.8193	-2.05441
LOC_Os02g18080	NB-ARC domain containing protein, expressed	-1.62815	-2.10085	-2.05238
LOC_Os01g42970	zinc finger C-x8-C-x5-C-x3-H type family protein, expressed	-1.35781		-2.05099
LOC_Os06g08860	transporter family protein, putative, expressed	-1.46077		-2.05065
LOC_Os11g34360	lung seven transmembrane domain containing protein, putative, expressed	-1.64882	-1.90335	-2.04976
LOC_Os07g48550	no apical meristem protein, putative, expressed	-2.49771	-1.467	-2.04946
LOC_Os01g63180	laccase-6 precursor, putative, expressed	-3.61758		-2.04942				#
LOC_Os01g48310	expressed protein	-1.22897		-2.049
LOC_Os02g57610	expressed protein			-2.04656
LOC_Os12g32290	expressed protein			-2.04619
LOC_Os04g46370	L-asparaginase precursor protein, putative, expressed			-2.04533
LOC_Os03g25600	protein phosphatase 2C, putative, expressed			-2.04511
LOC_Os05g34980	amino acid transporter, putative, expressed	-2.22018	-1.25824	-2.04387
LOC_Os09g19952,LOC_Os09g19954	#N/A	-1.64362	-2.13737	-2.04322
LOC_Os01g45460	serine esterase, putative, expressed			-2.04295
LOC_Os02g48610	mitochondrial import inner membrane translocase subunit Tim17, putative, expressed	-1.11633		-2.04225
LOC_Os03g46310	expressed protein			-2.03896
LOC_Os02g03890	nuclear transport factor 2, putative, expressed	-1.28106	-1.27548	-2.03711
LOC_Os06g36070	expressed protein			-2.03678
LOC_Os07g48610	hydrolase, alpha/beta fold family domain containing protein, expressed	-1.33233		-2.03637
LOC_Os07g45350	zinc finger, RING-type, putative, expressed	-1.16709	-1.42379	-2.03373
LOC_Os05g12380	expressed protein			-2.03229
LOC_Os09g34970	arsenical pump-driving ATPase, putative, expressed	-1.3922	-1.32788	-2.03158
LOC_Os06g33530	protein phosphatase 2C, putative, expressed			-2.02992
LOC_Os06g45000	ubiquitin-conjugating enzyme, putative, expressed	-1.67601	-1.33902	-2.02851
LOC_Os06g51360	lysM domain containing protein, putative, expressed	-1.16893	-1.67064	-2.02771
LOC_Os06g21140	glycine-rich cell wall structural protein precursor, putative, expressed			-2.02754
LOC_Os11g47330	ATP-grasp domain containing protein, expressed			-2.02743
LOC_Os08g35880	OsFBX294 - F-box domain containing protein, expressed	-1.52398	-1.9819	-2.02721
LOC_Os03g01940	expressed protein	-1.60091	-1.5088	-2.025				#
LOC_Os11g34130	expressed protein		-1.34248	-2.02477
LOC_Os03g10370	ADP-ribosylation factor, putative, expressed	-1.13228	-1.3913	-2.02405
LOC_Os08g43230	TraB family protein, putative, expressed			-2.02354
LOC_Os05g12474	expressed protein	-1.4826	-2.11526	-2.02176				#
LOC_Os03g57170	cell cycle control protein, putative, expressed	-1.22828		-2.02118
LOC_Os02g07830	OsHKT1;3 - Na+ transporter, expressed	-1.2552		-2.01951
LOC_Os07g42380	RNA recognition motif containing protein, putative, expressed	-1.6697	-2.06657	-2.0193
LOC_Os04g51940	YT521-B, putative, expressed		-1.5138	-2.01923
LOC_Os03g49140	ABC1 protein At2g40090 precursor, putative, expressed			-2.01825
LOC_Os01g04930	MYB family transcription factor, putative, expressed	-1.10644		-2.01419				#
LOC_Os06g10280	CDP-alcohol phosphatidyltransferase, putative, expressed			-2.01276
LOC_Os09g34090	sterol-4-alpha-carboxylate 3-dehydrogenase, decarboxylating, putative, expressed		-1.6978	-2.01161
LOC_Os07g38170	remorin, putative, expressed	-1.25285	-1.28317	-2.01125				#
LOC_Os04g15790	eukaryotic aspartyl protease domain containing protein, expressed	-1.04164		-2.01046
LOC_Os01g05830	expressed protein	-1.83864	-1.6904	-2.00783
LOC_Os02g42960	thylakoid lumenal protein, putative, expressed			-2.00755
LOC_Os02g04560	marker Xucw84, putative, expressed	-1.55666	-1.65583	-2.00677
LOC_Os08g06420	abhydrolase domain-containing protein FAM108C1, putative, expressed			-2.00569
LOC_Os09g30454	OsWAK87 - OsWAK receptor-like protein kinase, expressed	-1.59299		-2.00553
LOC_Os08g20636	expressed protein			-2.00447
LOC_Os03g11060	MFP1 attachment factor 1, putative, expressed	-1.74947	-2.01723	-2.00352				#
LOC_Os09g07020	oxidoreductase, putative, expressed	-1.18073	-1.56683	-2.00137
LOC_Os02g57530	ethylene receptor, putative, expressed			-2.00083
LOC_Os01g59790	ADP-ribosylation factor, putative, expressed	-1.24527	-1.38074	-2.00059				#
LOC_Os03g58260	indole-3-glycerol phosphate lyase, chloroplast precursor, putative, expressed			-2.00023
LOC_Os07g35690	TKL_IRAK_DUF26-lc.3 - DUF26 kinases have homology to DUF26 containing loci, expressed	-1.54842		-1.9998		*
LOC_Os05g04584	transferase family protein, putative, expressed	-1.56134		-1.9995
LOC_Os08g43334	HSF-type DNA-binding domain containing protein, expressed			-1.99943
LOC_Os02g03700	expressed protein	-1.60632	-2.07995	-1.9991
LOC_Os06g14780	expressed protein	-1.48096		-1.99861
LOC_Os04g46020	GATA zinc finger domain containing protein, expressed			-1.99655				#
LOC_Os08g42590	mtN19, putative, expressed			-1.99642
LOC_Os02g02390	S1 RNA binding domain containing protein, expressed		-1.62049	-1.9949
LOC_Os12g44310	carotenoid cleavage dioxygenase, putative, expressed			-1.99451
LOC_Os05g44760	hexokinase, putative, expressed			-1.99394
LOC_Os09g25550	pentatricopeptide, putative, expressed		-1.26352	-1.99378
LOC_Os07g29630	SNF7 domain containing protein, putative, expressed	-1.17452		-1.9935
LOC_Os03g27590	OsSCP18 - Putative Serine Carboxypeptidase homologue, expressed	-1.6691		-1.99254		*	*
LOC_Os01g66140	plus-3 domain containing protein, putative, expressed	-1.25602	-1.58421	-1.99039
LOC_Os10g39930	cytochrome P450 97B2, putative, expressed		-1.2581	-1.98992
LOC_Os03g13730	translocase of chloroplast 34, putative, expressed			-1.98665
LOC_Os01g43851	cytochrome P450 72A1, putative, expressed			-1.98641
LOC_Os10g10170,LOC_Os10g10175	#N/A	-1.28149	-2.16668	-1.98591
LOC_Os05g30140	RNA recognition motif containing protein, expressed		-1.61957	-1.98329
LOC_Os05g05710	serine/threonine-protein phosphatase 2A regulatory subunit B subunitgamma, putative, expressed	-1.26421	-1.41091	-1.98241
LOC_Os04g31700	methylisocitrate lyase 2, putative, expressed			-1.98238
LOC_Os01g38620	3-5 exonuclease/ nucleic acid binding protein, putative, expressed			-1.97995				#
LOC_Os01g15660	NAD dependent epimerase/dehydratase family protein, putative, expressed	-1.25242		-1.97975
LOC_Os01g20860	phospholipase D. Active site motif family protein, expressed	-1.69867	-1.59174	-1.97962
LOC_Os02g55600	expressed protein	-1.78308	-2.22715	-1.97921
LOC_Os02g43500	OR, putative, expressed	-1.1763		-1.9788
LOC_Os04g38610	RAN guanine nucleotide release factor, putative, expressed			-1.9775
LOC_Os05g51240	hydrolase, alpha/beta fold family domain containing protein, expressed	-1.11686	-1.68335	-1.97631
LOC_Os07g06830	gibberellin receptor GID1L2, putative, expressed	-1.48468		-1.9761
LOC_Os07g43430	expressed protein	-1.2771		-1.97512
LOC_Os06g02570	syntaxin, putative, expressed			-1.97456
LOC_Os06g06410	rRNA-processing protein FCF, putative, expressed	-1.32598	-1.571	-1.97329
LOC_Os07g43580	MYB family transcription factor, putative, expressed	-1.76463		-1.97219
LOC_Os08g10260	NBS-LRR disease resistance protein, putative, expressed	-1.68821		-1.97094
LOC_Os01g46070	lactate/malate dehydrogenase, putative, expressed			-1.96965
LOC_Os03g05320	expressed protein	-1.45821	-2.20504	-1.96899
LOC_Os07g14650	expressed protein		-1.54622	-1.96854
LOC_Os01g14510	BRASSINOSTEROID INSENSITIVE 1 precursor, putative, expressed			-1.96795
LOC_Os02g08110	membrane associated DUF588 domain containing protein, putative, expressed			-1.96784
LOC_Os02g03950	zinc finger, C3HC4 type family protein, expressed			-1.96753
LOC_Os02g42890	cytochrome b561, putative, expressed			-1.96741
LOC_Os07g12150	acyl carrier protein, putative, expressed	-1.68151	-1.87504	-1.96629
LOC_Os01g58470	expressed protein	-1.19653	-1.21533	-1.96593
LOC_Os01g63900	WD domain, G-beta repeat domain containing protein, expressed	-1.15255	-1.79606	-1.96546
LOC_Os01g54530	hydrolase, acting on carbon-nitrogen, putative, expressed			-1.9641
LOC_Os08g04090	expressed protein	-1.09155	-1.09204	-1.96309
LOC_Os01g12180	expressed protein			-1.96291
LOC_Os01g63780	nsp1-like C-terminal region family protein, expressed			-1.9622
LOC_Os02g42370	receptor-like protein kinase 2 precursor, putative, expressed	-2.29765	-3.04709	-1.96215
LOC_Os03g58960	DHHC zinc finger domain containing protein, expressed	-1.42552		-1.96209
LOC_Os02g32120	cytochrome b-c1 complex subunit Rieske, mitochondrial precursor, putative, expressed	-1.0379	-1.21558	-1.96111
LOC_Os02g13300	mitochondrial carrier protein, putative, expressed	-1.08952		-1.96032
LOC_Os03g58620	small multi-drug export protein, putative, expressed	-2.1033		-1.95998	*	*
LOC_Os01g17396	expressed protein			-1.95925
LOC_Os09g15389	expressed protein	-1.58102		-1.95836		*	*
LOC_Os08g34140	vesicle transport v-SNARE protein, putative, expressed	-1.57322	-1.63119	-1.9583
LOC_Os11g19460	haloacid dehalogenase-like hydrolase family protein, putative, expressed		-1.31456	-1.95828
LOC_Os04g55720	D-3-phosphoglycerate dehydrogenase, chloroplast precursor, putative, expressed	-1.7461		-1.95737
LOC_Os03g17940	phosphatase, putative, expressed	-2.43483	-2.17817	-1.95657
LOC_Os01g37820	oxidoreductase/ transition metal ion binding protein, putative, expressed			-1.95573
LOC_Os08g37800	CAMK_KIN1/SNF1/Nim1_like_AMPKh.4 - CAMK includes calcium/calmodulin depedent protein kinases, expressed			-1.95566
LOC_Os09g04880	expressed protein			-1.95407
LOC_Os01g60309	retrotransposon protein, putative, Ty1-copia subclass, expressed	-1.55073	-1.65022	-1.95308
LOC_Os01g22600	mitochondrial carrier protein, putative, expressed	-1.53618	-1.67183	-1.95212
LOC_Os01g51280	5-nucleotidase surE, putative, expressed			-1.95188
LOC_Os07g09000	WD domain, G-beta repeat domain containing protein, expressed	-1.58997	-2.05703	-1.95169
LOC_Os11g14050	leucine-rich repeat family protein, putative, expressed			-1.95151
LOC_Os02g37430	LSM domain containing protein, expressed			-1.95059
LOC_Os08g23410	rubredoxin family protein, putative, expressed		-1.34591	-1.94881
LOC_Os01g17150	plastid-specific 50S ribosomal protein 5, chloroplast precursor, putative, expressed	-1.26507	-2.19821	-1.94588
LOC_Os06g15810	integral membrane protein, putative, expressed			-1.9443
LOC_Os07g15640	CRR4, putative, expressed			-1.94424
LOC_Os02g21040	aspartic proteinase nepenthesin precursor, putative, expressed	-1.69508		-1.94414
LOC_Os03g22770	CCT/B-box zinc finger protein, putative, expressed			-1.94324
LOC_Os05g32430	NLI interacting factor-like phosphatase, putative, expressed	-1.14599	-1.82043	-1.94275
LOC_Os01g65450	ubiquitin-like domain-containing CTD phosphatase 1, putative, expressed	-1.1316	-1.33698	-1.94193
LOC_Os01g40050	peptidyl-prolyl cis-trans isomerase, putative, expressed	-1.48386	-1.4236	-1.94102
LOC_Os07g12160	KHG/KDPG aldolase, putative, expressed			-1.9408
LOC_Os02g57990	methionine adenosyltransferase regulatory beta subunit-related, putative, expressed			-1.94077				#
LOC_Os03g16790	DHHC zinc finger domain containing protein, expressed	-1.16378		-1.94029
LOC_Os04g49060	H-BTB3 - Bric-a-Brac, Tramtrack, Broad Complex BTB domain with H family conserved sequence, expressed			-1.93931
LOC_Os08g26230	expressed protein	-1.70705	-2.42233	-1.93832				#
LOC_Os01g53700	mitochondrial-processing peptidase subunit, mitochondrial precursor, putative, expressed	-1.15233	-1.55341	-1.93828
LOC_Os03g62110	nicotinate phosphoribosyltransferase family domain containing protein, expressed			-1.93727
LOC_Os02g32469	expressed protein	-2.23526	-2.57638	-1.93708
LOC_Os05g01560	vacuolar ATP synthase, putative, expressed	-2.16065		-1.93679
LOC_Os04g45370	OsSAUR19 - Auxin-responsive SAUR gene family member, expressed	-1.80193	-1.61279	-1.93668
LOC_Os02g50290	RING zinc finger protein, putative, expressed			-1.93652
LOC_Os10g11810	dehydrogenase, putative, expressed			-1.93613
LOC_Os01g73250	abscisic stress-ripening, putative, expressed			-1.93589
LOC_Os10g36703	CPuORF40 - conserved peptide uORF-containing transcript, expressed	-1.95455	-2.76598	-1.93412				#
LOC_Os10g30944	expressed protein		-1.76028	-1.93388
ChrUn.fgenesh.gene.79	#N/A			-1.93363
LOC_Os08g06130	expressed protein	-1.39295	-1.79406	-1.9334
LOC_Os01g52790	cytochrome P450 72A1, putative, expressed	-1.11403	-1.27998	-1.93302
LOC_Os01g05105	expressed protein			-1.93147				#
LOC_Os06g36170	initiator tRNA phosphoribosyl transferase family protein, putative, expressed			-1.93099
LOC_Os03g42840	calcineurin B, putative, expressed	-1.45265	-1.59685	-1.93036				#
LOC_Os03g60400	40S ribosomal protein S23, putative, expressed	-2.50886	-1.50567	-1.93011
LOC_Os03g10450	Sua5/YciO/YrdC/YwlC family protein, putative, expressed	-1.14577		-1.92955
LOC_Os06g05520	OsMKK1 - putative MAPKK based on amino acid sequence homology, expressed	-1.43166	-1.74242	-1.92908
LOC_Os02g05960	phytosulfokine receptor precursor, putative, expressed			-1.92721
LOC_Os02g51570	peptidyl-prolyl cis-trans isomerase, FKBP-type, putative, expressed			-1.9272
LOC_Os04g53510	OsFBL20 - F-box domain and LRR containing protein, expressed	-1.05264		-1.92701
LOC_Os08g23150	indole-3-glycerol phosphate synthase, chloroplast precursor, putative, expressed			-1.92592
LOC_Os10g01060	protein kinase family protein, putative, expressed	-1.52471	-1.19116	-1.92494
LOC_Os01g24070	GATA zinc finger domain containing protein, expressed			-1.92481
LOC_Os05g07090	acyl-coenzyme A dehydrogenase, mitochondrial precursor, putative, expressed	-2.46923		-1.92449	*	*
LOC_Os06g01630	2-oxo acid dehydrogenases acyltransferase domain containing protein, expressed			-1.92444
LOC_Os03g55570	upstream activation factor subunit spp27, putative, expressed	-1.23772		-1.92443
LOC_Os09g20990	trehalose-6-phosphate synthase, putative, expressed	-1.32443	-1.83801	-1.92356				#
LOC_Os08g06100	O-methyltransferase, putative, expressed	-2.67096		-1.92289				#
LOC_Os03g21460	metallo-beta-lactamase family protein, putative, expressed	-1.09998		-1.92146
LOC_Os10g33720	methyltransferase, putative, expressed			-1.92117
LOC_Os03g52910	uncharacterized UPF0114 domain containing protein, expressed			-1.91992
LOC_Os02g43590	ELMO/CED-12 family protein, putative, expressed			-1.91991				#
LOC_Os01g56640	transcription factor jumonji, putative, expressed			-1.91991
LOC_Os11g05190	phytosulfokines precursor, putative, expressed		-2.31308	-1.9185
LOC_Os05g06700	expressed protein	-1.15402		-1.91836
LOC_Os03g07570	aminotransferase, putative, expressed		-1.8362	-1.91589
LOC_Os07g29290	expansin precursor, putative, expressed	-2.101		-1.91569
LOC_Os03g09840	C2 domain containing protein, putative, expressed	-1.07068	-1.36178	-1.91503
LOC_Os05g43310	photosystem II reaction center W protein, chloroplast precursor, putative, expressed	-2.17865	-1.2493	-1.91447
LOC_Os07g28090	ABC transporter, ATP-binding protein, putative, expressed			-1.91407
LOC_Os09g09930	heavy metal transport/detoxification protein, putative, expressed			-1.91401
LOC_Os05g22920	digestive organ expansion factor, putative, expressed	-1.29309	-1.70137	-1.91327
LOC_Os07g01850	NLI interacting factor-like phosphatase, putative, expressed		-1.60148	-1.91312
LOC_Os07g25590	decarboxylase, putative, expressed			-1.91244
LOC_Os04g33030	protein binding protein, putative, expressed			-1.91239
LOC_Os01g67000	membrane-associated 30 kDa protein, chloroplast precursor, putative, expressed	-1.48491	-2.20673	-1.91126				#
LOC_Os01g69080	acyl-desaturase, chloroplast precursor, putative, expressed	-1.43015	-1.79629	-1.91076
LOC_Os11g14300	la domain containing protein, expressed			-1.91074
LOC_Os05g48230	expressed protein			-1.91013
LOC_Os01g08270	aminotransferase, classes I and II, domain containing protein, expressed		-1.05081	-1.91008				#
LOC_Os10g39230	tRNA-splicing endonuclease positive effector-related, putative, expressed	-1.25884		-1.90965
LOC_Os02g09510	limonoid UDP-glucosyltransferase, putative, expressed	-1.05108		-1.90952
LOC_Os09g30412,LOC_Os09g30418,LOC_Os09g30438	#N/A	-1.9895	-2.59281	-1.90947
LOC_Os01g64810	zinc finger DHHC domain-containing protein, putative, expressed	-1.09388	-1.14341	-1.90924
LOC_Os03g48040	2Fe-2S iron-sulfur cluster binding domain containing protein, expressed	-1.23062	-1.59252	-1.90818
LOC_Os06g02000	adenylate kinase, putative, expressed			-1.90703
LOC_Os01g61080	WRKY24, expressed	-2.3118		-1.90527
LOC_Os09g36290	Ser/Thr protein phosphatase family protein, putative, expressed	-1.35117		-1.90479
LOC_Os04g56070	COP9 signalosome complex subunit 5b, putative, expressed		-1.06082	-1.90443
LOC_Os06g49110	delta-aminolevulinic acid dehydratase, chloroplast precursor, putative, expressed		-1.16614	-1.90438				#
LOC_Os01g65400	DNA polymerase I, putative, expressed	-2.06213	-2.67338	-1.90232
LOC_Os02g10820	Sel1 repeat domain containing protein, putative, expressed			-1.90198
LOC_Os09g34847	expressed protein			-1.90193
LOC_Os06g35814	ras-related protein, putative, expressed	-1.03099	-1.15663	-1.90168
LOC_Os02g40030	transporter family protein, putative, expressed			-1.90148
LOC_Os11g18990	histidine triad family protein, putative, expressed	-1.32929	-2.17673	-1.90073
LOC_Os01g42090	nodulin MtN3 family protein, putative, expressed			-1.90018
LOC_Os02g20890	transposon protein, putative, Mutator sub-class, expressed	-1.53067		-1.89988
LOC_Os06g45840	MYB transcription factor, putative, expressed	-1.84739	-2.0373	-1.89845
LOC_Os06g20320	peptidyl-prolyl cis-trans isomerase, FKBP-type, putative, expressed		-1.31489	-1.89771
LOC_Os02g33010	expressed protein			-1.89731
LOC_Os01g37050	ribonuclease III domain protein, putative, expressed		-1.09807	-1.89652
LOC_Os03g18680	membrane associated DUF588 domain containing protein, putative, expressed			-1.89632
LOC_Os11g32260	lysosomal alpha-mannosidase precursor, putative, expressed		-1.3255	-1.89605
LOC_Os02g21009	sodium/calcium exchanger protein, putative, expressed	-1.5136		-1.89535
LOC_Os06g02210	bark storage protein A precursor, putative, expressed	-1.14714		-1.89477
LOC_Os01g43390	uroporphyrinogen decarboxylase, putative, expressed			-1.8944
LOC_Os04g40420,LOC_Os04g40430	#N/A			-1.89365
LOC_Os03g62510	amine oxidase, flavin-containing, domain containing protein, expressed			-1.89356
LOC_Os08g03380	heat shock protein DnaJ, putative, expressed		-1.77378	-1.89353
LOC_Os01g56470	mal d 1-associated protein, putative, expressed			-1.89235
LOC_Os01g06020	aspartyl-tRNA synthetase, putative, expressed			-1.89169
LOC_Os03g39655	expressed protein			-1.89107
LOC_Os09g33780	expressed protein			-1.88953
LOC_Os07g47250	lipase precursor, putative, expressed	-1.31526		-1.88858
LOC_Os06g49200	expressed protein			-1.88845
LOC_Os09g33986	peptidase, T1 family, putative, expressed	-1.07174		-1.88829				#
LOC_Os03g55820	thioredoxin, putative, expressed	-1.65249	-1.81652	-1.88761
LOC_Os04g44810	syntaxin-18, putative, expressed			-1.88609
LOC_Os04g51080	scramblase, putative, expressed			-1.88557
LOC_Os02g07930	B-box zinc finger family protein, putative, expressed	-1.55222		-1.88538		*	*
LOC_Os09g31200	AN1-like zinc finger domain containing protein, expressed	-1.13515	-1.44452	-1.88516
LOC_Os01g26020	expressed protein			-1.88433				#
LOC_Os04g37470	oxidoreductase, aldo/keto reductase family protein, putative, expressed	-1.14909		-1.88423
LOC_Os03g03640	expressed protein	-1.01508		-1.88373
LOC_Os01g14820	expressed protein	-1.57429		-1.88258
LOC_Os01g48620	expressed protein	-1.41062	-2.41251	-1.88182
LOC_Os05g10670	zinc finger CCCH type family protein, putative, expressed			-1.88099
LOC_Os06g11170	formin-binding protein-related, putative, expressed			-1.88011
LOC_Os04g37580	cation transport regulator-like protein 1, putative, expressed			-1.87987
LOC_Os06g02580	high-affinity nickel-transport family protein, putative, expressed	-1.86814	-1.82023	-1.87931
LOC_Os08g38410	RNA recognition motif containing protein, putative, expressed	-1.25715	-1.64043	-1.87839
LOC_Os05g45490	hydrolase, acting on carbon-nitrogen, putative, expressed	-1.30168		-1.87731
LOC_Os04g32970	OTU-like cysteine protease family protein, putative, expressed			-1.87711
LOC_Os07g06644	expressed protein	-1.38777	-1.68633	-1.87708
LOC_Os09g15430	zinc finger family protein, putative, expressed			-1.87688
LOC_Os10g17960	TKL_IRAK_DUF26-lc.26 - DUF26 kinases have homology to DUF26 containing loci, expressed	-1.64052		-1.87595
LOC_Os01g50934	fiber protein Fb11, putative, expressed			-1.87588
LOC_Os06g38780	receptor-like protein kinase 2 precursor, putative, expressed	-1.68127	-1.99717	-1.87171
LOC_Os01g51700	ras-related protein, putative, expressed			-1.87128
LOC_Os02g08364	protein phosphatase 2C, putative, expressed	-1.58235	-1.88927	-1.87088
LOC_Os06g12220	HVA22, putative, expressed	-1.11182		-1.86951				#
LOC_Os02g43760	ubiquitin carboxyl-terminal hydrolase, family 1, putative, expressed	-1.65981	-1.34734	-1.86833
LOC_Os04g42250	transferase family protein, putative, expressed	-1.14414		-1.8683				#
LOC_Os04g43030	lipase class 3 family protein, putative, expressed	-1.40971	-1.86226	-1.86722
LOC_Os01g64980	ion channel DMI1, chloroplast precursor, putative, expressed			-1.86718
LOC_Os11g05100	nucleolar GTPase, putative, expressed			-1.8668
LOC_Os05g33600	cytochrome P450 72A1, putative, expressed			-1.86623
LOC_Os08g33750	myb-like DNA-binding domain containing protein, expressed			-1.86576				#
LOC_Os03g08480	rho termination factor, N-terminal domain containing protein, expressed	-1.56484	-1.73916	-1.86557
LOC_Os04g46930	serine racemase, putative, expressed			-1.86345				#
LOC_Os02g51780	ribonuclease protein, putative, expressed	-1.194	-1.24256	-1.86324
LOC_Os02g44570	mitochondrial carrier protein, putative, expressed	-1.04015	-1.54005	-1.8621
LOC_Os07g03890	lectin-like receptor kinase 7, putative, expressed	-1.96992	-1.22254	-1.85997
LOC_Os04g33280	expressed protein	-1.08632	-1.86391	-1.85886
LOC_Os05g39060	expressed protein			-1.85834
LOC_Os03g10755	expressed protein	-1.34298		-1.85731
LOC_Os01g19150	CGMC_GSK.3 - CGMC includes CDA, MAPK, GSK3, and CLKC kinases, expressed	-1.52506	-1.43308	-1.85492
LOC_Os01g14070	60S ribosomal protein L18a-1, putative, expressed	-1.14452		-1.85489				#
LOC_Os02g47600	soluble inorganic pyrophosphatase, putative, expressed		-1.03011	-1.85422
LOC_Os01g01420	expressed protein			-1.854
LOC_Os01g40640	S1 RNA binding domain containing protein, expressed	1.03441		-1.85386
LOC_Os01g33204	retrotransposon protein, putative, unclassified, expressed	-1.53162	-1.97083	-1.85381
LOC_Os01g32350	OsClp2 - Putative Clp protease homologue, expressed			-1.85256
LOC_Os02g42374	e2f-associated phosphoprotein, putative, expressed			-1.85184
LOC_Os05g27920	phox domain-containing protein, putative, expressed			-1.85154
LOC_Os06g16300	BRASSINOSTEROID INSENSITIVE 1-associated receptor kinase 1 precursor, putative, expressed			-1.85108
LOC_Os04g21650	expressed protein			-1.85088
LOC_Os07g29330	serine/threonine-protein kinase CTR1, putative, expressed	-1.42154		-1.85049
LOC_Os03g56869	ribose-5-phosphate isomerase A, putative, expressed			-1.84979
LOC_Os03g60700	dolichyl-phosphate beta-glycosyltransferase, putative, expressed			-1.84967
LOC_Os08g03370	Divergent PAP2 family domain containing protein, expressed			-1.84737
LOC_Os08g18000	OsFBX283 - F-box domain containing protein, expressed	-1.68125		-1.8463
LOC_Os03g57760	25.3 kDa vesicle transport protein, putative, expressed			-1.8461
LOC_Os02g55560	protein phosphatase 2C, putative, expressed			-1.84599
LOC_Os05g05600	ATA15 protein, putative, expressed		-1.14238	-1.8449				#
LOC_Os02g21269	expressed protein	1.30659		-1.84443
LOC_Os02g40040	expressed protein			-1.84216
LOC_Os09g31300	helix-loop-helix DNA-binding domain containing protein, expressed			-1.841
LOC_Os02g10990	FAD binding domain of DNA photolyase domain containing protein, expressed			-1.84062
LOC_Os04g51970	synaptic vesicle 2-related protein, putative, expressed	-1.50332		-1.83954
LOC_Os06g33980	tRNA-splicing endonuclease subunit Sen2, putative, expressed			-1.83903
LOC_Os12g31440	expressed protein	-1.11791	-1.32937	-1.83896
LOC_Os01g01620	kinase, pfkB family, putative, expressed			-1.83836
LOC_Os11g29870	WRKY72, expressed	-2.6334		-1.83803				#
LOC_Os10g32300,LOC_Os10g32348,LOC_Os10g32400	#N/A		-1.29567	-1.83681
LOC_Os02g26960	expressed protein			-1.83648
LOC_Os10g28665	PPR repeat domain containing protein, putative, expressed		-2.19673	-1.83485
LOC_Os01g16290	DNA gyrase subunit B, chloroplast/mitochondrial precursor, putative, expressed			-1.83436
LOC_Os07g38420	pre-mRNA-splicing factor, putative, expressed			-1.83412				#
LOC_Os01g52920	expressed protein		-1.99313	-1.83393
LOC_Os01g31610	tyrosyl-tRNA synthetase, putative, expressed			-1.83347
LOC_Os08g06630	RNA polymerase sigma factor, putative, expressed	-1.06792	-1.28216	-1.83341
LOC_Os01g39060	expressed protein	-1.6858	-2.30598	-1.83316				#
LOC_Os10g07978	disease resistance protein RPM1, putative, expressed		-1.56087	-1.83196
LOC_Os04g46700	ABC family transporter: toluene tolerance, putative, expressed	-1.3962		-1.83175
LOC_Os05g34070	DIP1, putative, expressed	-1.51478		-1.83159
LOC_Os02g07220	peptidyl-prolyl cis-trans isomerase, FKBP-type, putative, expressed	-1.44033		-1.82951
LOC_Os02g27400	OsFBX49 - F-box domain containing protein, expressed			-1.82858				#
LOC_Os08g40630	mTERF domain containing protein, expressed			-1.82789
LOC_Os01g12530	smr domain containing protein, expressed			-1.82762				#
LOC_Os07g01320	expressed protein	-1.46513		-1.82749
LOC_Os07g40770	myosin heavy chain-related, putative, expressed			-1.82738
LOC_Os06g43710	glucosidase II beta subunit-like domain containing protein, expressed	-1.45037		-1.82647
LOC_Os10g12354	endonuclease, putative, expressed			-1.82625				#
LOC_Os07g46400	expressed protein			-1.82527
LOC_Os02g52260	expressed protein	-1.5349		-1.825				#
LOC_Os01g59910	OsFBX29 - F-box domain containing protein, expressed	-1.199	-1.56287	-1.82454
LOC_Os03g05480	ZOS3-01 - C2H2 zinc finger protein, expressed	-1.16725	-1.51652	-1.82438
LOC_Os05g35540	GTPase of unknown function domain containing protein, putative, expressed		-1.89529	-1.8235
LOC_Os08g12840	FabA-like domain containing protein, expressed			-1.82343
LOC_Os07g38080	homeodomain-like, putative, expressed	-1.88157	-1.52335	-1.82334
LOC_Os06g08400	LIM domain-containing protein, putative, expressed	-1.21266	-1.22923	-1.82307
LOC_Os07g43890	emp24/gp25L/p24 family protein, putative, expressed	-1.49656		-1.82292
LOC_Os11g39660	transposon protein, putative, Ac/Ds sub-class, expressed	-1.65074	-1.51069	-1.82272
LOC_Os01g33000	expressed protein			-1.82266
LOC_Os02g08500	two-component response regulator, putative, expressed		-1.03713	-1.82206
LOC_Os05g20050	ras-related protein, putative, expressed	-1.15564		-1.82186
LOC_Os03g04500	tetratricopeptide repeat domain containing protein, expressed			-1.8208
LOC_Os03g40020	PPR repeat containing protein, expressed		-1.0669	-1.82071
LOC_Os04g47190	aminotransferase domain containing protein, putative, expressed			-1.82069
LOC_Os03g01970	THO complex subunit 1, putative, expressed	-1.66659	-1.85089	-1.81997
LOC_Os02g10320	3-oxoacyl-synthase, putative, expressed			-1.81982
LOC_Os03g25110	expressed protein			-1.81976
LOC_Os05g46570	WD domain, G-beta repeat domain containing protein, expressed			-1.81854				#
LOC_Os03g50330	CAMK_KIN1/SNF1/Nim1_like.18 - CAMK includes calcium/calmodulin depedent protein kinases, expressed		-1.5245	-1.81658
LOC_Os05g48750	3-deoxy-manno-octulosonate cytidylyltransferase, putative, expressed	-1.60258		-1.81485
LOC_Os02g33290	expressed protein	-1.98046		-1.81435
LOC_Os08g38086	heat shock protein, putative, expressed			-1.8136				#
LOC_Os08g28680	ubiquitin-conjugating enzyme, putative, expressed			-1.81335				#
LOC_Os02g34460	40S ribosomal protein S10, putative, expressed	-1.86879	-1.22917	-1.813
LOC_Os11g38670	DEAD-box ATP-dependent RNA helicase, putative, expressed		-1.1601	-1.8109
LOC_Os02g35640	SFT2, putative, expressed	-2.15501	-2.53599	-1.81087
LOC_Os03g13040	haemolysin-III, putative, expressed			-1.81056				#
LOC_Os07g27150	trafficking protein particle complex subunit 4, putative, expressed	-1.58723		-1.80926
LOC_Os02g31860	expressed protein	-2.10835	-2.02883	-1.80923
LOC_Os03g12064	expressed protein			-1.80808				#
LOC_Os01g48910	AMP-binding enzyme, putative, expressed	-1.26663		-1.80661
LOC_Os07g18230	lectin-like receptor kinase, putative, expressed			-1.80654
LOC_Os02g50130	hydrolase, NUDIX family, domain containing protein, expressed			-1.80435
LOC_Os09g25500	expressed protein			-1.80357				#
LOC_Os02g16709	peptidase, putative, expressed	-1.78459		-1.80262		*	*
LOC_Os01g59130	proline-rich family protein, putative, expressed	-1.07804		-1.8022				#
LOC_Os05g25430	receptor-like protein kinase At3g46290 precursor, putative, expressed	-2.07102	-1.99929	-1.80194				#
LOC_Os01g55570	expressed protein		-1.28109	-1.80186
LOC_Os05g11550	serine/threonine protein phosphatase 5, putative, expressed		-1.31726	-1.80161
LOC_Os03g29350	von Willebrand factor type A domain containing protein, expressed	-1.37791	-1.20876	-1.80039				#
LOC_Os12g39660	calcium-transporting ATPase, plasma membrane-type, putative, expressed			-1.80018
LOC_Os06g50360	pseudouridine synthase family protein, putative, expressed		-1.29265	-1.79989
LOC_Os04g39440	ras-related protein, putative, expressed			-1.79669
LOC_Os04g21610	expressed protein			-1.79636
LOC_Os02g18830	ribosome biogenesis protein NEP1, putative, expressed			-1.79628
LOC_Os06g49030	activator of 90 kDa heat shock protein ATPase homolog, putative, expressed	-1.25325		-1.7954
LOC_Os02g21510	NOL1/NOP2/sun family protein, putative, expressed			-1.79493
LOC_Os10g17770	chromo domain-containing protein LHP1, putative, expressed		-1.36077	-1.79489
LOC_Os06g13215	growth regulator related protein, putative, expressed	-1.4259	-2.41356	-1.79378
LOC_Os03g61210	domain of unknown function domain containing protein, expressed	-1.21944		-1.79261
LOC_Os07g38530	STE_PAK_Ste20_Slob_Wnk.4 - STE kinases include homologs to sterile 7, sterile 11 and sterile 20 from yeast, expressed	-1.24175	-1.94785	-1.79216
LOC_Os01g43230	expressed protein		-2.93996	-1.79068
LOC_Os08g40140	geranylgeranyl transferase type-2 subunit beta, putative, expressed	-1.10148		-1.78982
LOC_Os08g33120	RNA recognition motif containing protein, putative, expressed			-1.78974				#
LOC_Os05g32680	PAC, putative, expressed	-1.15315	-1.11333	-1.78949
LOC_Os08g04340	plastocyanin-like domain containing protein, putative, expressed	-2.46224		-1.78912
LOC_Os03g51510	ribosomal protein L6, putative, expressed	-1.73725	-1.77168	-1.78902
LOC_Os09g26650	2Fe-2S iron-sulfur cluster binding domain containing protein, expressed			-1.78569
LOC_Os01g56969	homeobox-leucine zipper protein ATHB-54, putative, expressed			-1.78459
LOC_Os07g02250	expressed protein		-1.68561	-1.78439				#
LOC_Os06g41930	zinc-binding protein, putative, expressed	-1.53075		-1.78409		*
LOC_Os03g36790	tobamovirus multiplication protein, putative, expressed	-1.15308		-1.78408
LOC_Os04g46450	zinc finger, C3HC4 type domain containing protein, expressed	-1.16425	-1.64498	-1.78407
LOC_Os03g60740	expressed protein	-1.28129		-1.78352
LOC_Os05g40780	keratinocytes-associated protein 2, putative, expressed			-1.78179
LOC_Os03g31690	GCN5-related N-acetyltransferase, putative, expressed			-1.78138
LOC_Os04g40530	methyltransferase domain containing protein, expressed			-1.7813
LOC_Os05g38830	HECT-domain domain containing protein, expressed	-1.72687	-2.33294	-1.78014
LOC_Os02g43519	expressed protein			-1.77989
LOC_Os03g06520	sulfate transporter, putative, expressed	-2.2287	-1.88047	-1.77965
LOC_Os04g51150	transposon protein, putative, unclassified, expressed	-2.04208	-1.57204	-1.77929
LOC_Os02g21660	L1P family of ribosomal proteins domain containing protein, expressed	-1.01633		-1.77927
LOC_Os11g16550	uncharacterized protein ycf53, putative, expressed	-1.1066	-2.76304	-1.77861			*	#
LOC_Os06g45080	rabGAP/TBC domain-containing protein, putative, expressed			-1.7784
LOC_Os03g49580	eukaryotic peptide chain release factor subunit 1-1, putative, expressed	-1.20775		-1.77826
LOC_Os03g45260	vesicle transport v-SNARE protein, putative, expressed			-1.77741				#
LOC_Os01g50622	DNA-binding protein DSP1, putative, expressed	-1.65673	-1.9729	-1.77693
LOC_Os01g52630	regulator of chromosome condensation, putative, expressed			-1.77555
LOC_Os01g21990	CRS2-associated factor 2, chloroplast precursor, putative, expressed		-1.45566	-1.77459
LOC_Os08g39310	SWIB/MDM2 domain containing protein, expressed			-1.77433
LOC_Os01g09010	transferase family protein, putative, expressed	-1.21703		-1.77427				#
LOC_Os06g08110	nodulin, putative, expressed			-1.77426
LOC_Os04g40700	steroid nuclear receptor, ligand-binding, putative, expressed		-2.27115	-1.77272
LOC_Os12g17090	stripe rust resistance protein Yr10, putative, expressed			-1.77196
LOC_Os03g55090	alpha-glucan phosphorylast isozyme, putative, expressed		-1.39596	-1.77159
LOC_Os03g62610	RNA-binding protein containing a PIN domain, putative, expressed			-1.77029
LOC_Os11g14150,LOC_Os11g14160	#N/A	-1.3947		-1.76948
LOC_Os04g48130	OsRhmbd11 - Putative Rhomboid homologue, expressed			-1.76917
LOC_Os04g52090	AP2 domain containing protein, expressed	-1.17387		-1.76864
LOC_Os07g27760	expressed protein	-1.84134	-2.16455	-1.76855				#
LOC_Os02g03230	membrane related protein CP5, putative, expressed		-1.40278	-1.76839
LOC_Os05g33520	expressed protein			-1.76832
LOC_Os01g48220	protein of unknown function DUF1421 domain containing protein, expressed	-1.28568		-1.76693
LOC_Os08g06520	expressed protein			-1.76661				#
LOC_Os02g33500	threonyl-tRNA synthetase, putative, expressed	-1.19345	-1.53664	-1.76513
LOC_Os05g09580	expressed protein		-2.30123	-1.76485
LOC_Os06g26340	CGMC_MAPKCMGC_2.10 - CGMC includes CDA, MAPK, GSK3, and CLKC kinases, expressed		-1.30496	-1.76466				#
LOC_Os05g07210	metal cation transporter, putative, expressed	-1.46575		-1.76404
LOC_Os09g36040	rhodanese-like domain containing protein, putative, expressed			-1.76395
LOC_Os02g03820	expressed protein	-1.62607		-1.763
LOC_Os05g43060	retrotransposon, putative, centromere-specific, expressed			-1.76221
LOC_Os07g43810	RNA recognition motif containing protein, putative, expressed			-1.76206
LOC_Os12g18760	peptidase family C78 domain containing protein, expressed			-1.76131
LOC_Os02g03430	expressed protein		-1.83094	-1.76121
LOC_Os01g37510	peptide deformylase, putative, expressed			-1.76059
LOC_Os08g31510	DUF581 domain containing protein, expressed	-1.76381	-1.91084	-1.75931
LOC_Os10g35720	OsGrx_S17 - glutaredoxin subgroup II, expressed		-1.61571	-1.75856
LOC_Os06g07760	sulfiredoxin-1, putative, expressed			-1.75794
LOC_Os02g48830,LOC_Os02g48840	#N/A			-1.75754
LOC_Os11g13420	RNA binding protein, putative, expressed			-1.75648
LOC_Os07g40224	expressed protein	-1.55763	-2.16291	-1.7564
LOC_Os03g22050	CAMK_KIN1/SNF1/Nim1_like.16 - CAMK includes calcium/calmodulin depedent protein kinases, expressed	-1.78996	-1.96227	-1.75627
LOC_Os02g42406	DEAD-box ATP-dependent RNA helicase, putative, expressed	-1.07959	-1.97392	-1.75606
LOC_Os02g49070	ZAC, putative, expressed	-1.54151		-1.756
LOC_Os03g50310	CCT/B-box zinc finger protein, putative, expressed			-1.755
LOC_Os01g55950,LOC_Os01g55960	#N/A	-1.23779	-1.23902	-1.75353
LOC_Os01g34850	OsHKT2;3 - Na+ transporter, expressed			-1.75288
LOC_Os01g08750	expressed protein	-1.45497		-1.75265
LOC_Os04g52120	potassium transporter, putative, expressed	-1.36353	-1.89413	-1.75253
LOC_Os01g72000	armadillo repeat-containing protein, putative, expressed	-1.28136	-1.79346	-1.75224
LOC_Os01g41240	hydrolase, alpha/beta fold family domain containing protein, expressed	-2.37218	-1.14855	-1.75165
LOC_Os07g03920	lectin-like receptor kinase 7, putative, expressed	-1.50048	-1.35814	-1.75116
LOC_Os03g46410	transmembrane protein 56, putative, expressed			-1.7504
LOC_Os08g03630	acyl-activating enzyme 14, putative, expressed			-1.74917
LOC_Os03g58720	RNA recognition motif containing protein, putative, expressed			-1.7479
LOC_Os06g41410	expressed protein			-1.74728
LOC_Os10g27450	tetrapyrrole methylase family protein, putative, expressed			-1.74721
LOC_Os01g67250	Rad21 / Rec8 like protein, putative, expressed	-1.51023	-1.81315	-1.74678				#
LOC_Os01g17260	transcription factor, putative, expressed	-1.05966	-1.28269	-1.7467
LOC_Os07g47570	expressed protein			-1.74506
LOC_Os01g60120	transmembrane protein 56, putative, expressed	-1.46593		-1.74493
LOC_Os02g11840	coatomer subunit beta-2, putative, expressed	-1.18086	-1.67655	-1.74304
LOC_Os06g39870	26S protease regulatory subunit 8, putative, expressed			-1.7427
LOC_Os01g08020	boron transporter protein, putative, expressed	-2.12055		-1.7426
LOC_Os08g05910	peptide transporter PTR2, putative, expressed		-1.96893	-1.74145				#
LOC_Os03g56950	phytochrome-interacting factor 4, putative, expressed	-1.02478		-1.74139
LOC_Os07g48780	OsCam1-2 - Calmodulin, expressed	-1.04946		-1.73956
LOC_Os06g50110	expressed protein			-1.73935
LOC_Os01g67330	nucleotide-sugar transporter family protein, putative, expressed	-1.94612		-1.73914		*
LOC_Os06g34440	dnaJ domain containing protein, expressed		-1.48033	-1.73894
LOC_Os07g18250	expressed protein			-1.73802				#
LOC_Os05g23600	dolichyl-diphosphooligosaccharide--protein glycosyltransferase 67 kDasubunit precursor, putative, expressed	-1.64482	-2.2771	-1.73598
LOC_Os06g01980	AAA family ATPase, putative, expressed		-1.50203	-1.73585
LOC_Os05g41172	histone-lysine N-methyltransferase, H3 lysine-9 specific SUVH1, putative, expressed		-1.06537	-1.73528
LOC_Os03g08230	sodium/calcium exchanger protein, putative, expressed			-1.73525
LOC_Os06g50850	expressed protein			-1.73522
LOC_Os09g20640	serine/threonine-protein kinase 16, putative, expressed	-1.43925		-1.73417
LOC_Os12g29550	expressed protein	-1.61053	-1.49993	-1.7332
LOC_Os10g22460	expressed protein			-1.73272
LOC_Os03g58170	stem-specific protein TSJT1, putative, expressed	-1.08077		-1.7311
LOC_Os09g29600	OsWAK85 - OsWAK receptor-like cytoplasmic kinase OsWAK-RLCK, expressed			-1.7306
LOC_Os07g37250	THYLAKOID FORMATION1, chloroplast precursor, putative, expressed		-2.31012	-1.7302
LOC_Os09g19910	expressed protein			-1.72822
LOC_Os02g54010	lipase class 3 family protein, putative, expressed			-1.7279				#
LOC_Os07g03180	GCRP3 - Glycine and cysteine rich family protein precursor, expressed	-1.33591		-1.72747
LOC_Os02g41470	tRNA synthetases class II domain containing protein, expressed	-1.20618		-1.72723
LOC_Os01g43170	polypyrimidine tract-binding protein, putative, expressed	-1.17208		-1.72715
LOC_Os03g50900	transposon protein, putative, unclassified, expressed	-1.22641		-1.72685
LOC_Os02g03710	UP-9A, putative, expressed	-1.95356	-1.23548	-1.72365
LOC_Os09g10850	meiotic coiled-coil protein 7, putative, expressed		-1.62041	-1.72334
LOC_Os06g29020	retrotransposon protein, putative, unclassified, expressed			-1.72245
LOC_Os08g03550	expressed protein			-1.72179				#
LOC_Os02g49820	RNA recognition motif family protein, expressed			-1.7194
LOC_Os05g51530	vacuolar ATP synthase subunit C, putative, expressed			-1.71919
LOC_Os01g72940	phosphatidylserine decarboxylase, putative, expressed	-1.37204	-1.79797	-1.71911
LOC_Os08g16880	sas10/Utp3 family protein, expressed			-1.71715
LOC_Os01g54540,LOC_Os01g54550	#N/A			-1.71709
LOC_Os02g32490	AMP-binding enzyme, putative, expressed	-1.47497		-1.71701	*	*		#
LOC_Os03g16110	Ser/Thr protein phosphatase family protein, putative, expressed		-1.20205	-1.71694
LOC_Os06g50030	CAMK_CAMK_like.30 - CAMK includes calcium/calmodulin depedent protein kinases, expressed	-1.46654	-1.28073	-1.71671
LOC_Os04g43700	glycosyl transferase 8 domain containing protein, putative, expressed	-1.56188	-1.98623	-1.71638
LOC_Os03g60550	ThiF family domain containing protein, putative, expressed			-1.71621				#
LOC_Os02g03575	expressed protein			-1.71608
LOC_Os10g39780	protein phosphatase 2C, putative, expressed		-1.54249	-1.71605				#
LOC_Os07g09450	heat shock protein DnaJ, putative, expressed	-1.48061		-1.71569
LOC_Os04g52840	tyrosine protein kinase domain containing protein, putative, expressed	-1.86258	-2.30358	-1.71543				#
LOC_Os07g12770	transmembrane amino acid transporter protein, putative, expressed	-1.74054	-1.9449	-1.71527
LOC_Os06g12580	pro-resilin precursor, putative, expressed			-1.71497
LOC_Os06g09450	sucrose synthase, putative, expressed			-1.71376
LOC_Os04g48010	WD-40 repeat family protein, putative, expressed		-1.36801	-1.71294
LOC_Os06g39906	homeobox domain containing protein, expressed	-1.09769	-1.60106	-1.71269
LOC_Os06g14450	exo70 exocyst complex subunit family protein, putative, expressed		-1.61626	-1.71175
LOC_Os01g64280	sorting nexin 1, putative, expressed			-1.71174
LOC_Os06g46890	zinc finger C-x8-C-x5-C-x3-H type family protein, expressed			-1.71143				#
LOC_Os12g39840	expressed protein			-1.71136
LOC_Os02g32900	expressed protein		-1.43903	-1.71094
LOC_Os07g38060	expressed protein			-1.71059
LOC_Os02g35750	pentatricopeptide repeat domain containing protein, putative, expressed			-1.71047
LOC_Os06g19400	GRAM and C2 domains containing protein, putative, expressed	-1.57477		-1.71035
LOC_Os08g35160	heat shock protein DnaJ, putative, expressed			-1.7103
LOC_Os05g23610	protein phosphatase inhibitor 2 containing protein, expressed			-1.70993
LOC_Os06g48760	UTP--glucose-1-phosphate uridylyltransferase, putative, expressed	-1.93533	-1.71485	-1.70933
LOC_Os03g48270	CAMK_CAMK_like.21 - CAMK includes calcium/calmodulin depedent protein kinases, expressed			-1.70902
LOC_Os10g28040	histone acetyltransferase GCN5, putative, expressed	-1.03801	-1.40549	-1.70834
LOC_Os03g09100	calmodulin-binding transcription activator, putative, expressed	-1.46797		-1.70808
LOC_Os06g45630	expressed protein			-1.70685				#
LOC_Os02g42150	OsWAK14 - OsWAK receptor-like protein kinase, expressed	-1.82435	-1.0379	-1.70674
LOC_Os01g15600	PUR ALPHA-1, putative, expressed		-1.44883	-1.70662
LOC_Os01g55290	PPR repeat domain containing protein, putative, expressed	-1.58079	-1.38179	-1.70589
LOC_Os03g55670	expressed protein	-1.61988	-3.04	-1.7038
LOC_Os09g12600	phosphate/phosphate translocator, putative, expressed	-1.12961		-1.70379
LOC_Os11g03470	bifunctional aspartokinase/homoserine dehydrogenase, putative, expressed			-1.70352
LOC_Os03g64140	expressed protein			-1.70286
LOC_Os12g39970	expressed protein			-1.70224
LOC_Os04g20424	neural Wiskott-Aldrich syndrome protein, putative, expressed			-1.70139
LOC_Os02g33430	E2F family transcription factor protein, putative, expressed			-1.70102
LOC_Os05g28960	acyltransferase, putative, expressed			-1.70076
LOC_Os12g18110	PQ loop repeat domain containing protein, expressed	-1.34787		-1.70014				#
LOC_Os09g31502	dehydrogenase, putative, expressed			-1.69942
LOC_Os04g58320	zinc finger, RING-type, putative, expressed			-1.69834				#
LOC_Os02g57660	phosphatidylinositol-4-phosphate 5-kinase, putative, expressed	-1.39326	-1.77287	-1.69728
LOC_Os07g47590	expressed protein			-1.69608
LOC_Os01g12710	oxidoreductase, short chain dehydrogenase/reductase family domain containing protein, expressed			-1.69558
LOC_Os02g50620	dehydrogenase E1 component domain containing protein, expressed	-1.01018	-1.2007	-1.69473
LOC_Os02g47470	cytochrome P450, putative, expressed	-2.17099	-2.22773	-1.69438
LOC_Os08g37350	ubiquitin carboxyl-terminal hydrolase family protein, expressed	-1.00096		-1.69416
LOC_Os02g45540	synthase, putative, expressed			-1.69414
LOC_Os09g12710	WD domain, G-beta repeat domain containing protein, expressed			-1.69413
LOC_Os02g07780	OsSPL4 - SBP-box gene family member, expressed			-1.69396
LOC_Os01g05660	expressed protein	-1.07744		-1.69364
LOC_Os05g26954	saposin-like type B, region 1 family protein, putative, expressed	-1.05931	-1.32959	-1.6934
LOC_Os01g59920	cysteine synthase, chloroplast precursor, putative, expressed	-1.55305		-1.69213
LOC_Os10g17280	ATP synthase gamma chain, putative, expressed			-1.69164
LOC_Os07g42940	CAMK_CAMK_like.7 - CAMK includes calcium/calmodulin depedent protein kinases, expressed			-1.69159
LOC_Os02g42330	nitrilase, putative, expressed			-1.69093
LOC_Os11g01040	monoglyceride lipase, putative, expressed	-1.06308		-1.68957
LOC_Os05g48590	OsIAA19 - Auxin-responsive Aux/IAA gene family member, expressed			-1.68956				#
LOC_Os07g40700	RNA methyltransferase, TrmH family protein, putative, expressed			-1.68941
LOC_Os02g09250	cytochrome P450 71D10, putative, expressed			-1.68934
LOC_Os01g68010	TBC domain containing protein, expressed		-2.18162	-1.68896
LOC_Os02g56740,LOC_Os02g56750	#N/A			-1.68814
LOC_Os12g02660	expressed protein			-1.68769
LOC_Os12g37390	expressed protein	-1.58848		-1.68758		*	*
LOC_Os12g04650	zinc finger, C3HC4 type domain containing protein, expressed			-1.68582
LOC_Os08g32930	expressed protein	-1.23677	-1.37361	-1.68318
LOC_Os06g01410	glutamine cyclotransferase precursor, putative, expressed			-1.68181				#
LOC_Os01g27880	sucrose-phosphatase, putative, expressed			-1.68133
LOC_Os11g01074	RNase P subunit p30, putative, expressed			-1.68107
LOC_Os01g05970	OsFBO1 - F-box and other domain containing protein, expressed	-2.88669	-3.32025	-1.68086		*
LOC_Os04g42480	receptor-like protein kinase At3g46290 precursor, putative, expressed	-1.15631		-1.67893
LOC_Os02g52780	bZIP transcription factor, putative, expressed			-1.67853
LOC_Os02g54860	ankyrin repeat-rich protein, putative, expressed	-1.0995	-1.35012	-1.67849
LOC_Os07g41564,LOC_Os07g41570	#N/A	-1.40045	-1.54212	-1.67826
LOC_Os01g70250	heat shock protein DnaJ, putative, expressed			-1.67688
LOC_Os02g43720	enoyl-CoA hydratase/isomerase family protein, putative, expressed	-1.8673	-1.33625	-1.67583
LOC_Os05g28720	PPR repeat containing protein, expressed			-1.67412
LOC_Os09g38980	T-complex protein, putative, expressed			-1.67337
LOC_Os06g10890	sterol carrier protein-2, putative, expressed	-1.30097		-1.67286
LOC_Os03g60870	ras-related protein, putative, expressed			-1.67246
LOC_Os04g47830	SNF2 family N-terminal domain containing protein, expressed			-1.67242
LOC_Os02g40460	S1 RNA binding domain containing protein, expressed			-1.67224
LOC_Os04g53490	OsCHL Chloroplastic lipocalin, expressed			-1.67189
LOC_Os03g15570	STE_MEKK_ste11_MAP3K.12 - STE kinases include homologs to sterile 7, sterile 11 and sterile 20 from yeast, expressed			-1.67111				#
LOC_Os01g49890	threonine synthase, chloroplast precursor, putative, expressed			-1.67033
LOC_Os11g40510	RNA recognition motif containing protein, putative, expressed			-1.66871
LOC_Os07g06590	ML domain protein, putative, expressed			-1.66711
LOC_Os09g21000	potassium transporter, putative, expressed	-1.40704		-1.66605
LOC_Os07g16960	glycosyl transferase, group 1 domain containing protein, expressed			-1.66486
LOC_Os10g39140	flavonol synthase/flavanone 3-hydroxylase, putative, expressed			-1.66476
LOC_Os05g11120	prenylated rab acceptor, putative, expressed			-1.66467
LOC_Os07g04240	succinate dehydrogenase flavoprotein subunit,mitochondrial precursor, putative, expressed			-1.66452
LOC_Os05g03910	RNA polymerase II-associated protein 3, putative, expressed			-1.66408
LOC_Os06g23460	KH domain containing protein, putative, expressed			-1.66353
LOC_Os02g46090	CAMK_CAMK_like.15 - CAMK includes calcium/calmodulin depedent protein kinases, expressed			-1.66307
LOC_Os12g32250	WRKY96, expressed	-1.58315		-1.66284		*
LOC_Os12g01240	mitochondrial substrate carrier family protein, putative, expressed	-1.07277	-1.87068	-1.66259
LOC_Os01g11070	Alg9-like mannosyltransferase protein, putative, expressed	-1.43008	-1.87125	-1.66152
LOC_Os05g36120	polypyrimidine tract-binding protein, putative, expressed	-1.11126		-1.66079
LOC_Os03g61120	anthranilate synthase component I-1, chloroplast precursor, putative, expressed			-1.66029
LOC_Os04g52130	coproporphyrinogen III oxidase, chloroplast precursor, putative, expressed			-1.65981
LOC_Os02g02520	expressed protein			-1.65916
LOC_Os02g47760	AAA-type ATPase family protein, putative, expressed			-1.65907
LOC_Os06g29804	expressed protein		-1.59264	-1.65889
LOC_Os07g31650	expressed protein			-1.65888
LOC_Os04g52450	aminotransferase, putative, expressed	-1.00795		-1.65767
LOC_Os05g05310	Fibronectin type III domain containing protein, expressed	-1.19929		-1.65682				#
LOC_Os11g04670	2-isopropylmalate synthase B, putative, expressed			-1.65664
LOC_Os08g34070	DCN1, putative, expressed		-1.9267	-1.65657
LOC_Os02g50830	expressed protein		-1.23196	-1.65645
LOC_Os06g46880	surp module family protein, putative, expressed			-1.65593
LOC_Os03g02730	expressed protein	-1.40529		-1.65571
LOC_Os11g05930	response regulator receiver domain containing protein, expressed			-1.65556
LOC_Os06g02940	expressed protein			-1.65481
LOC_Os01g66720	NADP-dependent oxidoreductase, putative, expressed			-1.65478
LOC_Os02g57670	ribosomal L9, putative, expressed			-1.65443
LOC_Os03g18500	mitochondrial import inner membrane translocase subunit Tim17, putative, expressed			-1.65414				#
LOC_Os04g28100	spotted leaf 11, putative, expressed			-1.65382
LOC_Os11g34860	palmitoyltransferase TIP1, putative, expressed			-1.65357				#
LOC_Os04g54870	RNA recognition motif containing protein, putative, expressed	-1.22839		-1.65352
LOC_Os07g43322	expressed protein	-1.70904	-1.51066	-1.65307
LOC_Os04g52361	ribosomal protein S17, putative, expressed	-1.86798		-1.65149
LOC_Os06g40060	glycosyltransferase family protein, putative, expressed	-1.54828	-1.36592	-1.65135
LOC_Os07g30220	expressed protein			-1.65102
LOC_Os04g56790	TLD family protein, putative, expressed	-1.40044		-1.65092
LOC_Os10g21890	glycosyl transferase family 8, putative, expressed		-1.50856	-1.6505				#
LOC_Os07g48730	tyrosine protein kinase domain containing protein, putative, expressed	-2.78989	-2.00676	-1.64869
LOC_Os03g47070	RXW8, putative, expressed			-1.64737				#
LOC_Os01g45020	F-box protein interaction domain containing protein, expressed	-2.22499		-1.64621				#
LOC_Os09g21340	nucleobase-ascorbate transporter, putative, expressed			-1.64608				#
LOC_Os11g03570	protein of unknown function, DUF618 domain containing protein, expressed		-1.38377	-1.64438				#
LOC_Os01g42280	pentatricopeptide, putative, expressed			-1.644
LOC_Os07g26000	OsFBX235 - F-box domain containing protein, expressed	-1.7839	-2.20218	-1.64387
LOC_Os02g12850	RNA recognition motif containing protein, expressed	-1.03401		-1.64382
LOC_Os01g04450	OsWAK2 - OsWAK receptor-like cytoplasmic kinase OsWAK-RLCK, expressed			-1.64366
LOC_Os02g50280	pentatricopeptide, putative, expressed			-1.64362
LOC_Os05g04950	protein binding protein, putative, expressed			-1.64235				#
LOC_Os07g38730	tubulin/FtsZ domain containing protein, putative, expressed		-1.31738	-1.64218				#
LOC_Os01g24480	DUF1399 containing protein, putative, expressed	-1.05505		-1.64213
LOC_Os02g15640	CAPIP1, putative, expressed	-1.50758		-1.64199
LOC_Os03g15720	expressed protein			-1.64197
LOC_Os02g32780	pentatricopeptide, putative, expressed	-1.21632	-1.70172	-1.64013
LOC_Os08g02350,LOC_Os08g02354	#N/A		-1.59651	-1.639
LOC_Os03g56970	actin, putative, expressed			-1.63892
LOC_Os11g10120	expressed protein	-1.24152		-1.63807
LOC_Os03g53310	emp24/gp25L/p24 family protein, putative, expressed			-1.63682
LOC_Os02g39630	iron-stress related protein, putative, expressed			-1.63653				#
LOC_Os03g45710	2Fe-2S iron-sulfur cluster binding domain containing protein, expressed	-1.13786		-1.63637
LOC_Os12g08180	receptor-like protein kinase 2 precursor, putative, expressed			-1.63576				#
LOC_Os09g32090	methyl-binding domain protein MBD, putative, expressed			-1.63541
LOC_Os08g29370	peptidyl-prolyl cis-trans isomerase, chloroplast precursor, putative, expressed		-2.19945	-1.63507
LOC_Os02g33400	OsFBL9 - F-box domain and LRR containing protein, expressed			-1.63427
LOC_Os06g14510	glucose-6-phosphate isomerase, putative, expressed		-1.42836	-1.63378
LOC_Os01g31810	RNA recognition motif containing protein, putative, expressed			-1.63292				#
LOC_Os01g26970	expressed protein			-1.63249
LOC_Os08g06140	no apical meristem protein, putative, expressed		-1.41201	-1.6319
LOC_Os09g31506	dihydroflavonol-4-reductase, putative, expressed			-1.63178
LOC_Os07g06740	CAMK_CAMK_like.31 - CAMK includes calcium/calmodulin depedent protein kinases, expressed	-1.19113	-1.38979	-1.63129
LOC_Os07g20544	aspartokinase, chloroplast precursor, putative, expressed			-1.63067
LOC_Os02g52940	soluble inorganic pyrophosphatase, putative, expressed		-1.29425	-1.63066
LOC_Os03g43360	zinc finger, C3HC4 type domain containing protein, expressed			-1.63032
LOC_Os03g17980	CAMK_KIN1/SNF1/Nim1_like_AMPKh.2 - CAMK includes calcium/calmodulin depedent protein kinases, expressed			-1.62814
LOC_Os03g20300	glucose-6-phosphate 1-dehydrogenase, chloroplast precursor, putative, expressed	-1.19832		-1.62775
LOC_Os01g71330	expressed protein	-1.71687		-1.62649
LOC_Os02g49450	BSD domain-containing protein, putative, expressed			-1.62644
LOC_Os03g62720	exosome complex exonuclease, putative, expressed			-1.6263
LOC_Os01g37980	vesicle transport v-SNARE protein, putative, expressed			-1.62592
LOC_Os03g13790	myb/SANT domain protein, putative, expressed			-1.62536
LOC_Os03g04610	expressed protein		-1.27601	-1.62515
LOC_Os09g39940	plastocyanin-like domain containing protein, putative, expressed	-1.45971		-1.62488	*	*	*
LOC_Os01g61120	expressed protein			-1.6246
LOC_Os05g35570	DUF803 domain containing, putative, expressed			-1.6245
LOC_Os02g42310	OsSCP8 - Putative Serine Carboxypeptidase homologue, expressed	-1.93554		-1.62423		*
LOC_Os01g26920	expressed protein	-1.18701		-1.62389
LOC_Os04g23580	xylosyltransferase, putative, expressed	-1.16279		-1.62359
LOC_Os05g43850	OsFBT9 - F-box and tubby domain containing protein, expressed	-1.21228	-1.12433	-1.62355
LOC_Os03g09870	mitochondrial import inner membrane translocase subunit Tim17, putative, expressed			-1.62268				#
LOC_Os03g16230	oxidoreductase, short chain dehydrogenase/reductase family protein, putative, expressed			-1.62266
LOC_Os12g35630	elongation factor TS family protein, expressed		-1.86052	-1.62201
LOC_Os01g08370	symbiosis-related disease resistance protein, putative, expressed	-2.01409		-1.62164
LOC_Os09g10770	OsTOP6B - Topoisomerase 6 subunit B, expressed			-1.62141
LOC_Os03g27019	expressed protein	-1.3515		-1.62133				#
LOC_Os01g48720	RNA polymerase III subunit RPC82 family protein, putative, expressed	-1.26491	-1.9687	-1.62096
LOC_Os10g41749	crcB-like protein, expressed			-1.62062
LOC_Os04g43824	expressed protein			-1.62037
LOC_Os04g56740	IQ calmodulin-binding motif family protein, putative, expressed	-1.45704	-1.80591	-1.61995
LOC_Os05g31020	eukaryotic peptide chain release factor subunit 1-1, putative, expressed			-1.6198
LOC_Os07g22390	ankyrin repeat domain containing protein, expressed			-1.61888				#
LOC_Os02g54780	CYPRO4, putative, expressed			-1.61788
LOC_Os01g68830	expressed protein		-1.65809	-1.61744				#
LOC_Os02g51350	OsFBK10 - F-box domain and kelch repeat containing protein, expressed	-1.52837	-1.32952	-1.61718
LOC_Os01g04860	DUF647 domain containing protein, putative, expressed			-1.61414
LOC_Os03g12010	expressed protein		-1.19426	-1.61365
LOC_Os01g12830	erythronate-4-phosphate dehydrogenase domain containing protein, expressed			-1.61317
LOC_Os11g37980	GAUT2/LGT2, putative, expressed			-1.61301
LOC_Os08g06070	ELF7, putative, expressed	-1.12321	-1.58068	-1.61185
LOC_Os01g40870	aldehyde dehydrogenase, putative, expressed	-1.72218		-1.61143
LOC_Os10g30750	appr-1-p processing enzyme family protein, putative, expressed		-1.28388	-1.61136
LOC_Os08g41090	peroxidase precursor, putative, expressed	-1.18361	-1.28462	-1.61098
LOC_Os02g53780	expressed protein	-1.53753	-1.70022	-1.61083				#
LOC_Os02g10230	metal cation transporter, putative, expressed			-1.6105
LOC_Os12g20410	matrix attachment region binding protein, putative, expressed			-1.61038
LOC_Os03g09260,LOC_Os03g09270	#N/A			-1.60967
LOC_Os02g34560	plant neutral invertase domain containing protein, expressed			-1.6088
LOC_Os01g15270	expressed protein	-2.27831	-1.54116	-1.60869				#
LOC_Os01g68630	leaf senescence related protein, putative, expressed			-1.60687
LOC_Os07g11280	pentatricopeptide containing protein, putative, expressed		-1.21448	-1.60655
LOC_Os08g24770	protein kinase, putative, expressed	-1.00533		-1.606
LOC_Os10g37640	HIT zinc finger domain containing protein, expressed	-1.23599		-1.60567
LOC_Os05g41640	phosphoglycerate kinase protein, putative, expressed	-1.07851	-1.67417	-1.60499
LOC_Os04g45170	leucine-rich repeat family protein, putative, expressed	-1.09312		-1.60463
LOC_Os07g43390	4-alpha-glucanotransferase, chloroplast precursor, putative, expressed			-1.60418
LOC_Os05g19380,LOC_Os05g19390	#N/A	-1.14338	-1.21776	-1.60358
LOC_Os02g16600	expressed protein	-1.11264	-1.44031	-1.60029				#
LOC_Os10g30090	amino acid permease, putative, expressed			-1.59866
LOC_Os10g34030	zinc finger, C3HC4 type domain containing protein, expressed			-1.5982
LOC_Os04g40870	alveolar soft part sarcoma chromosome region, candidate 1, putative, expressed			-1.59755
LOC_Os06g10810	phosphate carrier protein, mitochondrial precursor, putative, expressed			-1.59725
LOC_Os08g29110	thioredoxin, putative, expressed			-1.59707
LOC_Os05g28480	expressed protein			-1.59668
LOC_Os02g35860	expressed protein	-1.09103		-1.59636
LOC_Os01g07810	protein of unknown function domain containing protein, expressed		-2.45504	-1.59588				#
LOC_Os01g48874	wax synthase, putative, expressed	-1.24569	-2.25565	-1.59482
LOC_Os12g10730	glutathione S-transferase, putative, expressed	-1.1745		-1.59398
LOC_Os10g27980	transmembrane amino acid transporter protein, putative, expressed			-1.59364
LOC_Os01g48380	PPR repeat domain containing protein, putative, expressed			-1.59213
LOC_Os02g42590	WD-40 repeat family protein, putative, expressed			-1.59056
LOC_Os03g59430	uncharacterized glycosyltransferase, putative, expressed			-1.59049
LOC_Os06g02120	PPR repeat domain containing protein, putative, expressed		-1.32149	-1.58971
LOC_Os06g45100	FAD binding domain of DNA photolyase domain containing protein, expressed			-1.58829
LOC_Os01g04990	mitochondrial carrier protein, putative, expressed			-1.58814
LOC_Os05g45890	tRNAHis guanylyltransferase family protein, expressed	-1.80116		-1.58673				#
LOC_Os06g40460	expressed protein			-1.58584
LOC_Os06g29180	erythronate-4-phosphate dehydrogenase domain containing protein, expressed			-1.58474
LOC_Os05g50720	harpin-induced protein 1 domain containing protein, expressed			-1.58366
LOC_Os01g51710	zinc knuckle domain containing protein, expressed			-1.58366
LOC_Os03g10790	cytochrome b5-like Heme/Steroid binding domain containing protein, expressed			-1.58259
LOC_Os02g49570	OsProtIV1 - Putative Protease IV homologue; Domain 2 is a SPH, expressed			-1.5822
LOC_Os02g05490	expressed protein	-1.02254	-1.36419	-1.58216
LOC_Os02g51670	ethylene-responsive transcription factor, putative, expressed	-1.94194	-2.30033	-1.58129
LOC_Os03g40550	kinase, pfkB family, putative, expressed		-1.16049	-1.58042
LOC_Os01g73790	NAD dependent epimerase/dehydratase family protein, putative, expressed			-1.57819				#
LOC_Os06g39712	OsClp10 - Putative Clp protease homologue, expressed			-1.57802				#
LOC_Os12g36740	splicing factor, arginine/serine-rich 18, putative, expressed			-1.57762
LOC_Os02g51480	PPR repeat domain containing protein, putative, expressed			-1.5776
LOC_Os09g30474	BPI/LBP family protein At3g20270 precursor, putative, expressed			-1.57702
LOC_Os04g37810	expressed protein	-1.29132	-1.72119	-1.5764
LOC_Os08g37380	glucose-6-phosphate isomerase, putative, expressed	-1.13258	-1.30369	-1.57638
LOC_Os10g30190	BTBP2 - Bric-a-Brac, Tramtrack, Broad Complex BTB domain with pentapeptide repeats, expressed			-1.57605
LOC_Os11g39650	WD domain, G-beta repeat domain containing protein, expressed	-1.27731		-1.57596
LOC_Os10g38489	glutathione S-transferase GSTU6, putative, expressed			-1.57566
LOC_Os03g08300	glycosyl transferase, group 1 domain containing protein, expressed	-1.16494		-1.57497
LOC_Os08g18110	alpha-soluble NSF attachment protein, putative, expressed	-1.17281		-1.57429
LOC_Os09g10201	expressed protein			-1.57315
LOC_Os05g38270	regulator of chromosome condensation, putative, expressed			-1.57297
LOC_Os03g49570	domain of unknown function, DUF250 domain containing protein, expressed	-1.16967		-1.57215
LOC_Os02g38160	glycosyl transferase family 17 protein, putative, expressed			-1.57162				#
LOC_Os02g45690	uncharacterized mscS family protein, putative, expressed	-1.32616	-1.73701	-1.57109				#
LOC_Os07g29320	rRNA-processing protein EBP2, putative, expressed			-1.57068
LOC_Os01g60660	methionyl-tRNA synthetase, putative, expressed		-1.15436	-1.57011
LOC_Os01g56140	expressed protein	-1.05171	-1.29818	-1.57004
LOC_Os10g41820	dynamin family protein, putative, expressed	-1.13917	-1.07677	-1.56973
LOC_Os07g16970	rab GDP dissociation inhibitor alpha, putative, expressed			-1.56973				#
LOC_Os12g06670	protein kinase family protein, putative, expressed	-1.0716		-1.56776
LOC_Os02g01440	nitric oxide synthase 1, putative, expressed		-1.62648	-1.56754
LOC_Os06g45280	protein kinase APK1B, chloroplast precursor, putative, expressed			-1.567				#
LOC_Os11g22350	white-brown complex homolog protein, putative, expressed		-1.31864	-1.56635
LOC_Os01g03660	MYB family transcription factor, putative, expressed			-1.56512
LOC_Os04g37904	protein phosphatase 2C, putative, expressed	-1.1561		-1.56407				#
LOC_Os02g56850	glutathione reductase, putative, expressed			-1.56314
LOC_Os01g16040	mitochondrial carrier protein, putative, expressed			-1.56266
LOC_Os03g03390	G-patch domain containing protein, expressed		-1.37842	-1.56191
LOC_Os10g32730	haloacid dehalogenase-like hydrolase domain-containing protein 1A, putative, expressed			-1.56191
LOC_Os02g49980	ADP-ribosylation factor, putative, expressed	-1.02957		-1.5616
LOC_Os05g43480	ubiquitin carboxyl-terminal hydrolase domain containing protein, expressed	-1.14846	-1.90544	-1.56043
LOC_Os01g52170	expressed protein			-1.56016
LOC_Os03g12370	HSF-type DNA-binding domain containing protein, expressed			-1.55967				#
LOC_Os02g02000	cytochrome P450, putative, expressed	-1.44462	-1.75035	-1.55951
LOC_Os07g46220	SNARE associated Golgi protein, putative, expressed			-1.55879
LOC_Os03g51900	DEAD-box ATP-dependent RNA helicase, putative, expressed	-1.33313	-2.05324	-1.55845
LOC_Os09g17620	ubiquitin domain-containing protein 2, putative, expressed			-1.5582
LOC_Os01g70210	CRAL/TRIO domain containing protein, expressed	-1.23165		-1.55817
LOC_Os01g49000	katanin p60 ATPase-containing subunit, putative, expressed	-1.03082	-2.39966	-1.55808			*
LOC_Os10g28030	OsPOP22 - Putative Prolyl Oligopeptidase homologue, expressed			-1.55704
LOC_Os05g02650	expressed protein			-1.55665
LOC_Os07g30100	RIN3, putative, expressed	-1.0035		-1.55652
LOC_Os06g01400	glycyl-tRNA synthetase 2, chloroplast/mitochondrial precursor, putative, expressed		-1.12111	-1.55632
LOC_Os06g04150	magnesium-protoporphyrin O-methyltransferase, putative, expressed	-1.21952		-1.55629
LOC_Os01g56890	expressed protein	-1.88322		-1.55616
LOC_Os01g65090	aminotransferase, classes I and II, domain containing protein, expressed			-1.55538
LOC_Os09g33500	transketolase, putative, expressed	-1.11762	-1.18556	-1.55397
LOC_Os02g04640	Myb-like DNA-binding domain containing protein, putative, expressed	-1.61648		-1.55378				#
LOC_Os02g04450	plant-specific domain TIGR01589 family protein, putative, expressed	-1.01444	-1.20103	-1.55196				#
LOC_Os09g27140	expressed protein	-1.44355		-1.55196
LOC_Os04g34080	WD-40 repeat family protein, putative, expressed	-1.05535	-1.30769	-1.5506
LOC_Os02g26300	expressed protein			-1.55018
LOC_Os01g53370,LOC_Os01g53390	#N/A			-1.55013
LOC_Os04g40520	uncharacterized glycosyltransferase, putative, expressed	-1.17537	-1.27982	-1.55007
LOC_Os07g48970	OsPOP17 - Putative Prolyl Oligopeptidase homologue, expressed		-1.72642	-1.54919
LOC_Os03g49640	STE_MEKK_ste11_MAP3K.14 - STE kinases include homologs to sterile 7, sterile 11 and sterile 20 from yeast, expressed	-1.18062		-1.54863
LOC_Os09g19940	cwfJ-like family protein, putative, expressed	-1.07401	-1.45077	-1.54843
LOC_Os01g70010	ribosomal protein L7Ae, putative, expressed			-1.5477
LOC_Os03g63520	Der1-like family domain containing protein, expressed			-1.54766
LOC_Os10g05800	F-box protein family, AtFBL4, putative, expressed			-1.54648
LOC_Os06g19070	cytochrome P450, putative, expressed	-2.99628		-1.54548
LOC_Os04g31900	calmodulin-binding transcription activator 4, putative, expressed		-1.43761	-1.54401
LOC_Os06g47210	oligopeptidase, putative, expressed			-1.54303
LOC_Os02g24354	pyridoxal-dependent decarboxylase protein, putative, expressed			-1.54275
LOC_Os03g04460	outer mitochondrial membrane porin, putative, expressed	-1.26661	-1.56016	-1.54253
LOC_Os12g08790	TPR domain protein, putative, expressed	-1.4893		-1.54231
LOC_Os04g54002,LOC_Os04g54010	#N/A			-1.54231
LOC_Os06g06120	expressed protein		-1.2305	-1.542				#
LOC_Os06g40030	S-locus-like receptor protein kinase, putative, expressed	-1.07918		-1.54144
LOC_Os06g10660	lysM domain-containing GPI-anchored protein 1 precursor, putative, expressed			-1.54046
LOC_Os01g32800	proteasome subunit, putative, expressed	-1.17643		-1.54031
LOC_Os02g10040	guanine nucleotide-exchange protein like, putative, expressed	-1.6348		-1.53771
LOC_Os01g51190	expressed protein			-1.53685				#
LOC_Os02g56320	glycogen synthase 1, putative, expressed	-1.55174	-1.44495	-1.53652
LOC_Os01g66320	expressed protein			-1.53647
LOC_Os01g03030	alanyl-tRNA synthetase, putative, expressed			-1.53588
LOC_Os03g20100	S1 RNA binding domain containing protein, expressed	-1.19235	-2.28178	-1.53484
LOC_Os03g03949	electron carrier/ protein disulfide oxidoreductase, putative, expressed			-1.53409
LOC_Os12g34860	phenylalanyl-tRNA synthetase, putative, expressed		-1.25462	-1.53327
LOC_Os09g36270	pantothenate kinase, putative, expressed		-1.05435	-1.53273
LOC_Os06g37420	histone deacetylase, putative, expressed			-1.53241
LOC_Os01g64780	COV1, putative, expressed			-1.53112
LOC_Os01g69980	TCP family transcription factor, putative, expressed	-1.79458	-2.00977	-1.53077
LOC_Os07g38940,LOC_Os07g38950	#N/A			-1.53068
LOC_Os06g16070	receptor-like protein kinase 2 precursor, putative, expressed			-1.53063
LOC_Os01g63890	G10 protein, putative, expressed	-1.11594	-1.55635	-1.52939
LOC_Os01g55799	exo70 exocyst complex subunit domain containing protein, expressed			-1.5288				#
LOC_Os01g12320	GDSL-like lipase/acylhydrolase, putative, expressed			-1.52866
LOC_Os11g04174	expressed protein			-1.52855
LOC_Os08g33680	YGL010w, putative, expressed			-1.52759				#
LOC_Os02g10810	protein of unknown function domain containing protein, expressed			-1.527
LOC_Os01g65080	ZOS1-18 - C2H2 zinc finger protein, expressed			-1.52695
LOC_Os01g71010	lipase precursor, putative, expressed			-1.52667
LOC_Os02g20360	tyrosine aminotransferase, putative, expressed			-1.52616
LOC_Os03g20460	guanylate kinase, putative, expressed			-1.526
LOC_Os03g58540	spo0B-associated GTP-binding protein, putative, expressed			-1.526
LOC_Os02g07210	OTU-like cysteine protease family protein, putative, expressed			-1.5259
LOC_Os05g46300,LOC_Os05g46320	#N/A			-1.52548
LOC_Os11g28104	TKL_IRAK_DUF26-lf.4 - DUF26 kinases have homology to DUF26 containing loci, expressed			-1.52505
LOC_Os05g13950	eukaryotic translation initiation factor 3 subunit E-interacting protein, putative, expressed			-1.52446
LOC_Os08g20544	expressed protein			-1.5236				#
LOC_Os11g14420	inactive receptor kinase At1g27190 precursor, putative, expressed			-1.52348
LOC_Os04g52760	gamma-soluble NSF attachment protein, putative, expressed			-1.52325				#
LOC_Os07g41730	OsPOP16 - Putative Prolyl Oligopeptidase homologue, expressed	-1.32548		-1.52312
LOC_Os06g33810	zinc finger protein, putative, expressed	-1.17578	-1.19585	-1.52253
LOC_Os05g40260	acetyltransferase, GNAT family, putative, expressed			-1.52245
LOC_Os02g32520	ERD1 protein, chloroplast precursor, putative, expressed	-1.78873		-1.52153		*	*
LOC_Os09g19900	WD domain, G-beta repeat domain containing protein, expressed			-1.52106
LOC_Os06g06960	S-locus-like receptor protein kinase, putative, expressed			-1.52101
LOC_Os07g47270	protein kinase APK1B, chloroplast precursor, putative, expressed			-1.52028
LOC_Os12g02960	glutathione S-transferase, putative, expressed			-1.51877
LOC_Os06g43840	protein kinase domain containing protein, expressed			-1.51865				#
LOC_Os06g51430	signal peptide peptidase-like 2B, putative, expressed	-1.00622		-1.51852
LOC_Os04g14654	Sec1 family transport protein, putative, expressed			-1.51825
LOC_Os04g53350	expressed protein			-1.51778
LOC_Os01g55270	SGS domain containing protein, expressed			-1.51707				#
LOC_Os08g08200	mRNA cap guanine-N7 methyltransferase 1, putative, expressed	-1.07473		-1.51628
LOC_Os02g42320	peptidase, T1 family, putative, expressed			-1.51627
LOC_Os04g55060	3-oxoacyl-synthase III, chloroplast precursor, putative, expressed			-1.51607
LOC_Os05g50980	SET domain containing protein, expressed	-1.26786	-1.14947	-1.51591
LOC_Os03g16480	zinc finger family protein, putative, expressed			-1.51548
LOC_Os02g36960	choline transporter-related, putative, expressed	-1.56238		-1.51519		*
LOC_Os03g04970	T-complex protein, putative, expressed	-1.32076		-1.51446
LOC_Os03g59060	OsPP2Ac-2 - Phosphatase 2A isoform 2 belonging to family 2, expressed			-1.51414
LOC_Os09g37330	OsSAUR39 - Auxin-responsive SAUR gene family member, expressed	-1.4458		-1.51351
LOC_Os09g36460	zinc RING finger protein, putative, expressed			-1.51304
LOC_Os01g17214	major facilitator superfamily antiporter, putative, expressed			-1.51287
LOC_Os02g44820	rho-GTPase-activating protein-related, putative, expressed			-1.51245
LOC_Os07g47580	ribosomal protein, putative, expressed		-1.27492	-1.51201
LOC_Os07g47260	H-BTB7 - Bric-a-Brac, Tramtrack, Broad Complex BTB domain with H family conserved sequence, expressed			-1.51172
LOC_Os01g40860	aldehyde dehydrogenase, putative, expressed	-1.99991		-1.51124
LOC_Os01g43870	NLI interacting factor-like phosphatase, putative, expressed		-1.25168	-1.5108
LOC_Os03g38590	secretory carrier-associated membrane protein 4, putative, expressed			-1.51069				#
LOC_Os02g45920	expressed protein			-1.51061
LOC_Os11g16580	endonuclease III-like protein 1, putative, expressed	-2.37293	-1.58796	-1.50846				#
LOC_Os01g40330	DUF630/DUF632 domains containing protein, putative, expressed			-1.5081				#
LOC_Os02g16660	cbxX, chromosomal, putative, expressed			-1.5078
LOC_Os01g62410	MYB family transcription factor, putative, expressed	-1.46464	-1.64828	-1.50763
LOC_Os07g32510	dof zinc finger domain containing protein, putative, expressed		-1.43831	-1.50715				#
LOC_Os03g02010	DNA methyltransferase protein, putative, expressed	-1.00769		-1.50705
LOC_Os02g07230	porphobilinogen deaminase, chloroplast precursor, putative, expressed	-1.08349	-1.40377	-1.50656
LOC_Os01g03060	splicing factor, putative, expressed			-1.50626
LOC_Os04g44890	tRNA-dihydrouridine synthase, putative, expressed			-1.50599
LOC_Os05g11770	ulp1 protease family protein, putative, expressed	-1.11454	-1.07763	-1.5058
LOC_Os06g44910	OsGrx_C4 - glutaredoxin subgroup I, expressed			-1.50501
LOC_Os06g08440	two-component response regulator, putative, expressed	-1.3293		-1.50478
LOC_Os03g63750	HSF-type DNA-binding domain containing protein, expressed			-1.5042
LOC_Os11g33394	plant protein of unknown function domain containing protein, expressed	-4.12547		-1.50385
LOC_Os07g26920,LOC_Os07g26930	#N/A			-1.5037
LOC_Os10g34540	tetratricopeptide repeat protein 1, putative, expressed			-1.50334
LOC_Os12g06520	bZIP transcription factor domain containing protein, expressed	-1.28703		-1.50323
LOC_Os01g57570	NADPH-dependent FMN reductase domain containing protein, expressed			-1.50257				#
LOC_Os12g41800	VTC2, putative, expressed			-1.50249
LOC_Os03g37984	amino acid permease family protein, putative, expressed			-1.50232
LOC_Os05g38400	OsFtsH8 FtsH protease, homologue of AtFtsH3/10, expressed			-1.5023				#
LOC_Os09g13870	lipid phosphatase protein, putative, expressed			-1.5018
LOC_Os04g42490	DIE2/ALG10 family, putative, expressed			-1.50069
LOC_Os01g62020	NAD dependent epimerase/dehydratase family domain containing protein, expressed			-1.50009
LOC_Os01g33420	glycosyl hydrolase family protein 27, putative, expressed			-1.49969
LOC_Os07g04690	UDP-arabinose 4-epimerase 1, putative, expressed		-1.30775	-1.49914				#
LOC_Os03g61810	tRNA-specific adenosine deaminase, putative, expressed			-1.49816
LOC_Os03g49770	oxysterol-binding protein, putative, expressed			-1.49777
LOC_Os04g35290	OsPDIL5-2 protein disulfide isomerase PDIL5-2, expressed	-1.23509	-1.38213	-1.49712
LOC_Os01g70160	zinc finger, C3HC4 type domain containing protein, expressed	-1.44373		-1.49706
LOC_Os02g09490	dehydrogenase, putative, expressed	-1.88071	1.224	-1.49704	*		*
LOC_Os08g44590	gibberellin 20 oxidase 2, putative, expressed			-1.49615
LOC_Os07g08820	C-Myc-binding protein, putative, expressed			-1.49587				#
LOC_Os03g61260	ribosomal L18p/L5e family protein, putative, expressed		-1.47144	-1.49542
LOC_Os01g65330	expressed protein	-1.13479		-1.49527
LOC_Os06g49500	integral membrane protein, putative, expressed	-1.49465	-1.873	-1.49414
LOC_Os05g44310	vesicle-fusing ATPase, putative, expressed			-1.49336
LOC_Os02g39840	eukaryotic initiation factor iso-4F subunit p82-34, putative, expressed		-1.14051	-1.49201
LOC_Os04g52020,LOC_Os04g52030	#N/A	-1.03485		-1.49112
LOC_Os01g15979	gb protein, putative, expressed	-1.36327	-1.52111	-1.49084
LOC_Os08g01780	OsIAA25 - Auxin-responsive Aux/IAA gene family member, expressed			-1.49055				#
LOC_Os03g24520	Mo25, putative, expressed	-1.11027		-1.48999				#
LOC_Os03g20670	ELMO/CED-12 family protein, putative, expressed	-1.6027		-1.4898			*
LOC_Os04g02150	tRNA methyltransferase, putative, expressed	-1.21949		-1.48974
LOC_Os09g15850,LOC_Os09g15860	#N/A	-1.36895		-1.4896
LOC_Os01g64030	OsFBL5 - F-box domain and LRR containing protein, expressed			-1.48911
LOC_Os05g48380	ubiquitin-conjugating enzyme domain containing protein, expressed			-1.48782
LOC_Os07g34950	uncharacterized membrane protein, putative, expressed			-1.48762
LOC_Os12g12360	transposon protein, putative, Mutator sub-class, expressed			-1.48703
LOC_Os03g04400	heat shock protein DnaJ, putative, expressed	-1.01515		-1.48701
LOC_Os08g38092	abhydrolase domain-containing protein FAM108C1, putative, expressed			-1.48558
LOC_Os05g47780	E3 ubiquitin ligase, putative, expressed			-1.4848
LOC_Os03g10990	retinoblastoma-binding protein-like, putative, expressed			-1.48434				#
LOC_Os07g39480	WRKY87, expressed		-1.21491	-1.48274
LOC_Os09g24710	alpha/beta hydrolase fold, putative, expressed			-1.48217
LOC_Os12g01620	expressed protein	-1.24566	-1.45292	-1.48204
LOC_Os09g09520	transporter family protein, putative, expressed	-2.71278	-2.1784	-1.48195
LOC_Os03g15390	GA17271-PA, putative, expressed			-1.48005				#
LOC_Os02g30310	ThiF family domain containing protein, putative, expressed			-1.47998
LOC_Os08g02550	proteasome subunit, putative, expressed			-1.47991
LOC_Os01g74610	zinc finger, C3HC4 type domain containing protein, expressed	-1.03125	-1.82342	-1.4792
LOC_Os10g41190	transporter family protein, putative, expressed	-1.40684		-1.47906
LOC_Os06g14040	ThiF family domain containing protein, putative, expressed			-1.47806
LOC_Os07g25460	ankyrin repeat domain containing protein, expressed			-1.4771				#
LOC_Os01g55780	glycerophosphoryl diester phosphodiesterase family protein, putative, expressed	-1.07547	-1.38366	-1.47668				#
LOC_Os01g14830	ribosomal protein L3, putative, expressed			-1.47656
LOC_Os03g12670	expressed protein	-3.74351	-3.42851	-1.47647		*		#
LOC_Os07g01490	kinesin motor domain containing protein, putative, expressed			-1.47629
LOC_Os07g07646	expressed protein			-1.47615
LOC_Os04g38914	expressed protein		-1.21992	-1.4754
LOC_Os03g29810	OsClp6 - Putative Clp protease homologue, expressed			-1.47524
LOC_Os10g35060	Ser/Thr protein phosphatase family protein, putative, expressed			-1.47416
LOC_Os04g57190	ubiquitin carboxyl-terminal hydrolase, family 1, putative, expressed			-1.4741
LOC_Os06g45480	hydrolase, putative, expressed			-1.474
LOC_Os11g14380	resistance protein LR10, putative, expressed			-1.47394				#
LOC_Os04g31320	SWIB/MDM2 domain containing protein, expressed	-1.01163	-1.3224	-1.47378
LOC_Os04g38640	OsDegp5 - Putative Deg protease homologue, expressed			-1.47317
LOC_Os07g18720	tetratricopeptide repeat containing protein, putative, expressed		-1.84173	-1.47285
LOC_Os01g48640	expressed protein			-1.47269
LOC_Os11g11000	ELMO/CED-12 family protein, putative, expressed	-1.08601	-1.60168	-1.47229				#
LOC_Os02g42290	OsClp3 - Putative Clp protease homologue, expressed	-2.16801	-1.52841	-1.47207
LOC_Os07g27350	atuA, putative, expressed			-1.47188
LOC_Os03g16700	initiator-binding protein, putative, expressed		-1.13545	-1.47076				#
LOC_Os09g12290	bifunctional aspartokinase/homoserine dehydrogenase, chloroplast precursor, putative, expressed		-1.373	-1.46953
LOC_Os07g12470	expressed protein		-1.87326	-1.46919
LOC_Os05g06814	expressed protein			-1.46895
LOC_Os03g45390,LOC_Os03g45400	#N/A			-1.46882
LOC_Os08g27010	APE1, putative, expressed			-1.46849
LOC_Os02g03020	EF hand family protein, putative, expressed	-1.63962		-1.46836
LOC_Os03g48170	5-AMP-activated protein kinase-related, putative, expressed			-1.46644
LOC_Os05g50550	polyprenyl synthetase, putative, expressed	-1.04396		-1.46623
LOC_Os01g16080	expressed protein			-1.46585				#
LOC_Os10g42700	CS domain containing protein, putative, expressed	-1.04828		-1.46581
LOC_Os03g53930	expressed protein			-1.46536
LOC_Os12g35060	expressed protein		-1.43918	-1.46508
LOC_Os05g40040	expressed protein			-1.4645
LOC_Os01g48690	ribosomal protein rpS20, putative, expressed			-1.46443
LOC_Os04g33440	DNA-binding protein S1FA, putative, expressed	-1.45987	-1.88957	-1.46437
LOC_Os04g37710	serine hydrolase domain containing protein, expressed	-1.51936		-1.46436
LOC_Os03g18940	exonuclease, putative, expressed	-1.34737		-1.46388
LOC_Os01g12130	nodulin MtN3 family protein, putative, expressed			-1.46377
LOC_Os01g42650	cytochrome c oxidase subunit 5B, mitochondrial precursor, putative, expressed	-2.09368		-1.46362
LOC_Os04g32060	transposon protein, putative, unclassified, expressed	-1.07219		-1.46351
LOC_Os11g35020	yippee zinc-binding protein, putative, expressed		-1.46181	-1.46316
LOC_Os07g04160	peptidyl-prolyl cis-trans isomerase, FKBP-type, putative, expressed			-1.46293
LOC_Os08g33920	60S ribosomal protein L34, putative, expressed	-1.13564	-1.40598	-1.46291
LOC_Os06g46380	rab geranylgeranyl transferase like protein, putative, expressed	-1.04542		-1.46214
LOC_Os12g38110	importin subunit beta, putative, expressed			-1.46204
LOC_Os02g38140	glycosyl transferase family 17 protein, putative, expressed			-1.46157
LOC_Os05g34210	expressed protein			-1.46122				#
LOC_Os07g46520	rhythmically expressed gene 2 protein, putative, expressed			-1.46082
LOC_Os07g46440	ribosomal protein, putative, expressed			-1.46081
LOC_Os07g07654	BT1 family protein, putative, expressed	-1.50002		-1.45957
LOC_Os07g43980	DEAD-box ATP-dependent RNA helicase, putative, expressed			-1.45916
LOC_Os07g28430	growth regulating factor protein, putative, expressed	-1.49534	-1.11094	-1.45865
LOC_Os08g42730	radical SAM enzyme, putative, expressed			-1.45835
LOC_Os07g46790	4-alpha-glucanotransferase, putative, expressed			-1.45818
LOC_Os12g18630	expressed protein		-1.44525	-1.45643
LOC_Os05g44080	transmembrane protein, putative, expressed			-1.45632				#
LOC_Os02g15550	spermidine synthase, putative, expressed	-1.05628	-1.32639	-1.4551				#
LOC_Os11g33100	SNARE associated Golgi protein, putative, expressed			-1.45472
LOC_Os03g25430	transcription regulator, putative, expressed		-1.24983	-1.45378
LOC_Os02g21490	WD domain, G-beta repeat domain containing protein, expressed			-1.45266
LOC_Os06g50000	LYR motif containing protein, putative, expressed	-1.59972	-1.39046	-1.45235
LOC_Os09g39960	dynamin family protein, putative, expressed	-1.29161		-1.45179
LOC_Os03g14590	calcium-binding EF hand family protein, putative, expressed			-1.45167				#
LOC_Os09g21210	beta-glucan-binding protein 4, putative, expressed			-1.45101
LOC_Os07g43900	protein kinase domain containing protein, expressed			-1.45092
LOC_Os05g32140	NAD dependent epimerase/dehydratase family protein, putative, expressed			-1.45071
LOC_Os08g15460	preprotein translocase subunit secY, putative, expressed			-1.44922
LOC_Os08g02330	RNA recognition motif containing protein, putative, expressed			-1.44861				#
LOC_Os01g67720	ABC1 family domain containing protein, putative, expressed			-1.44817
LOC_Os04g48270	OsFBX148 - F-box domain containing protein, expressed			-1.44809				#
LOC_Os05g43390	signal recognition particle 54 kDa protein, putative, expressed	-1.91293		-1.44642
LOC_Os05g44330	DJ-1 family protein, putative, expressed	-1.20585		-1.44641
LOC_Os07g49480	KIP1, putative, expressed		-1.13134	-1.44621
LOC_Os01g73990	cytochrome b5-like Heme/Steroid binding domain containing protein, expressed			-1.44583
LOC_Os02g06300	GTP-binding protein lepA, putative, expressed	-1.23759	-1.12968	-1.44539
LOC_Os12g24170	beta-galactosidase precursor, putative, expressed			-1.44302
LOC_Os10g11260	ubiquitin-conjugating enzyme, putative, expressed			-1.44259				#
LOC_Os01g03690	TKL_IRAK_DUF26-lg.1 - DUF26 kinases have homology to DUF26 containing loci, expressed			-1.44258				#
LOC_Os06g51070	no apical meristem protein, putative, expressed			-1.44232
LOC_Os09g19560	methyltransferase, putative, expressed			-1.44209				#
LOC_Os06g12530,LOC_Os06g12539	#N/A			-1.44175
LOC_Os01g71990	pyrroline-5-carboxylate reductase, putative, expressed			-1.44168
LOC_Os08g01330	no apical meristem protein, putative, expressed			-1.44154
LOC_Os04g48290	MATE efflux family protein, putative, expressed	-1.36029		-1.44088
LOC_Os01g73570	vacuolar protein sorting 55 family protein, putative, expressed			-1.44082
LOC_Os06g05950	expressed protein			-1.44072
LOC_Os01g48990	uncharacterized kinase mug58, putative, expressed			-1.44039				#
LOC_Os07g47030	expressed protein	-1.12651	-1.13084	-1.44037				#
LOC_Os05g35260	PB1 domain containing protein, expressed	-1.52843		-1.43984
LOC_Os04g50660	WD domain, G-beta repeat domain containing protein, expressed			-1.43931
LOC_Os05g43790	DUF803 domain containing, putative, expressed	-1.24298	-1.68893	-1.4381
LOC_Os08g33390	Regulator of chromosome condensation domain containing protein, expressed			-1.43799
LOC_Os12g15590	heat shock protein DnaJ, putative, expressed			-1.4378
LOC_Os10g29530	expressed protein			-1.43712				#
LOC_Os03g11500	DUF647 domain containing protein, putative, expressed			-1.43671
LOC_Os02g15880,LOC_Os02g15885	#N/A	-1.11045	-1.84257	-1.43505
LOC_Os02g16670	ATP-binding domain-containing protein, putative, expressed	-1.29181		-1.43435
LOC_Os05g38180	Yip1 domain containing protein, expressed	-1.26872	-1.28995	-1.43416
LOC_Os03g16080	mitochondrial carrier protein, putative, expressed			-1.43374
LOC_Os07g05880	OsFBK18 - F-box domain and kelch repeat containing protein, expressed	-1.09522		-1.43348
LOC_Os01g50830	expressed protein			-1.4329
LOC_Os01g53810	peptidase, putative, expressed	-1.40175		-1.43281
LOC_Os05g28740	universal stress protein domain containing protein, putative, expressed	-1.20106	-2.19889	-1.43263
LOC_Os03g11220	keratin, type I cytoskeletal 9, putative, expressed			-1.43241
LOC_Os12g07370	csAtPR5, putative, expressed			-1.43185				#
LOC_Os11g08300	aldehyde dehydrogenase, putative, expressed			-1.43168
LOC_Os02g39140	helix-loop-helix DNA-binding domain containing protein, expressed			-1.43115
LOC_Os02g13270	Mpv17 / PMP22 family domain containing protein, expressed			-1.43096
LOC_Os02g10310	fumarylacetoacetase, putative, expressed			-1.42953
LOC_Os05g34720	transcriptional regulator, putative, expressed			-1.42911
LOC_Os02g08090	LSM domain containing protein, expressed		-1.8363	-1.42819
LOC_Os10g21560	no apical meristem protein, putative, expressed	-1.15319		-1.42607
LOC_Os02g48800,LOC_Os02g48810	#N/A	-1.15259		-1.42479
LOC_Os01g68710	peptidyl-prolyl cis-trans isomerase, FKBP-type, putative, expressed			-1.42462
LOC_Os01g40630	uncharacterized protein PA4923, putative, expressed			-1.42366
LOC_Os10g38206	NADPH-dependent oxidoreductase, putative, expressed			-1.42353
LOC_Os05g01610	FYVE zinc finger domain containing protein, expressed	-1.84667		-1.42292
LOC_Os09g16510	WRKY74, expressed		-1.73523	-1.42217
LOC_Os07g28440	SNARE associated Golgi protein, putative, expressed			-1.42159
LOC_Os10g37330	oxidoreductase, aldo/keto reductase family protein, putative, expressed			-1.42149
LOC_Os03g60639	expressed protein		-2.12199	-1.42072
LOC_Os09g36480	XAP5 family protein, putative, expressed		-1.29158	-1.42066
LOC_Os03g03150	WD repeat-containing protein, putative, expressed	-1.03118		-1.42037
LOC_Os07g01920	nucleolar GTP-binding protein 1, putative, expressed	-1.04479	-1.32479	-1.42025
LOC_Os01g51430	green ripe-like, putative, expressed			-1.42025
LOC_Os01g59860	expressed protein			-1.41978
LOC_Os03g31730	expressed protein	-1.94585	-1.71035	-1.41945
LOC_Os12g43120	expressed protein			-1.41907
LOC_Os05g08930	chloroplast lumen common family protein, putative, expressed		-1.24382	-1.41894
LOC_Os07g47710	60S ribosomal protein L22-2, putative, expressed	-1.0981		-1.41887
LOC_Os01g61430	HIT zinc finger domain containing protein, expressed			-1.41774
LOC_Os05g48410	50S ribosomal protein L21, chloroplast precursor, putative, expressed			-1.41758
LOC_Os12g27070	heat shock protein DnaJ, putative, expressed			-1.41746
LOC_Os02g12570	pre-mRNA cleavage complex II protein Clp1, putative, expressed			-1.41691
LOC_Os08g07060	CRR6, putative, expressed	-1.24814	-1.46634	-1.41639
LOC_Os03g42830	MATE efflux family protein, putative, expressed			-1.41586
LOC_Os12g39220	ZOS12-08 - C2H2 zinc finger protein, expressed			-1.41523
LOC_Os04g44400	OsClp7 - Putative Clp protease homologue, expressed	-1.11205	-1.53246	-1.41498
LOC_Os01g35170	tRNA methyltransferase, putative, expressed		-2.48388	-1.41485
LOC_Os01g15790	expressed protein			-1.41349
LOC_Os12g07950	transcriptional regulator Sir2 family protein, putative, expressed	-1.59177		-1.41321
LOC_Os01g34060	MYB family transcription factor, putative, expressed		-1.78565	-1.41316
LOC_Os10g07340	expressed protein			-1.41309
LOC_Os03g22890	GTPase of unknown function domain containing protein, putative, expressed			-1.41259				#
LOC_Os03g04980	PHD-finger domain containing protein, putative, expressed			-1.41109
LOC_Os03g45320	dehydrogenase, putative, expressed			-1.41091				#
LOC_Os06g06090	CGMC_MAPKCMGC_2_ERK.12 - CGMC includes CDA, MAPK, GSK3, and CLKC kinases, expressed			-1.41076				#
LOC_Os02g33020	SOUL heme-binding protein, putative, expressed			-1.41063
LOC_Os05g35170	no apical meristem protein, putative, expressed		-1.24334	-1.41029
LOC_Os06g50890	RNA recognition motif containing protein, expressed			-1.40996
LOC_Os03g56930	app1, putative, expressed		-4.99228	-1.40981
LOC_Os06g45440	haloacid dehalogenase-like hydrolase domain-containing protein 3, putative, expressed			-1.40978
LOC_Os06g49120	Complex I intermediate-associated protein 30 domain containing protein, putative, expressed			-1.40975
LOC_Os01g51380	ATP synthase, putative, expressed	-1.2898		-1.40941
LOC_Os01g16000	CRAL/TRIO domain containing protein, expressed			-1.40929
LOC_Os09g30150	AGC_PVPK_like_kin82y.16 - ACG kinases include homologs to PKA, PKG and PKC, expressed			-1.40893				#
LOC_Os02g51450	mTERF family protein, expressed			-1.40828
LOC_Os12g04440	2-isopropylmalate synthase B, putative, expressed			-1.40597
LOC_Os12g02820	cytidylyltransferase domain containing protein, expressed			-1.40533				#
LOC_Os12g18900	aminotransferase, putative, expressed			-1.40519
LOC_Os03g49900	zinc finger, C3HC4 type domain containing protein, expressed	-1.06711	-1.14452	-1.40486				#
LOC_Os02g07240	expressed protein			-1.40442
LOC_Os12g43130	phytoene synthase, chloroplast precursor, putative, expressed			-1.4043
LOC_Os01g72800	signal recognition particle receptor, putative, expressed			-1.40428
LOC_Os08g37610	expressed protein	-1.35889	-1.28033	-1.40411				#
LOC_Os01g09320	NADP-dependent malic enzyme, chloroplast precursor, putative, expressed			-1.40377
LOC_Os02g26210	flowering promoting factor-like 1, putative, expressed		-1.30794	-1.40348
LOC_Os03g20020	plant neutral invertase domain containing protein, expressed			-1.40302
LOC_Os09g36990	expressed protein			-1.40272
LOC_Os02g34950	ATP binding protein, putative, expressed			-1.40206
LOC_Os08g01900	armadillo/beta-catenin repeat family protein, putative, expressed		-1.44549	-1.40153				#
LOC_Os03g52120	DNA binding protein, putative, expressed		-1.45607	-1.40089
LOC_Os10g10180	methyltransferase domain containing protein, putative, expressed	-1.49069	-1.28211	-1.4008
LOC_Os01g45190	DEAD-box ATP-dependent RNA helicase, putative, expressed			-1.40062				#
LOC_Os06g36360	expressed protein			-1.39837
LOC_Os01g05650	metallothionein, putative, expressed			-1.39821
LOC_Os09g34060	transcription factor RF2a, putative, expressed			-1.39806
LOC_Os01g15490	phosphoadenosine phosphosulfate, putative, expressed			-1.3977
LOC_Os04g40910	OsFBX146 - F-box domain containing protein, expressed	-1.09334	-1.48985	-1.39681				#
LOC_Os05g42350	ferredoxin--nitrite reductase, putative, expressed			-1.39579
LOC_Os07g46700	zinc finger, RING-type, putative, expressed	-1.07649		-1.39508
LOC_Os02g49320	sucrase-related, putative, expressed			-1.39491
LOC_Os07g25730	expressed protein			-1.39427
LOC_Os03g55389	casein kinase II subunit alpha-1, putative, expressed			-1.39385				#
LOC_Os12g41820	heat shock protein DnaJ, putative, expressed	-1.40841		-1.39333				#
LOC_Os01g50860	chloride transporter, chloride channel family, putative, expressed			-1.3924				#
LOC_Os02g40510	response regulator receiver domain containing protein, expressed	-1.03326		-1.39132
LOC_Os06g05860	6-phosphofructokinase, putative, expressed			-1.39127
LOC_Os10g37630	UBX domain-containing protein, putative, expressed			-1.39126
LOC_Os02g03220	protein binding protein, putative, expressed	-1.12976		-1.39099
LOC_Os03g30570	protein of unknown function DUF1675 domain containing protein, expressed			-1.39088
LOC_Os12g35460,LOC_Os12g35465	#N/A		-1.21137	-1.39055
LOC_Os03g03460	erythronate-4-phosphate dehydrogenase, putative, expressed			-1.39025
LOC_Os05g23860	rab GDP dissociation inhibitor alpha, putative, expressed			-1.38993
LOC_Os03g03470	expressed protein			-1.38964
LOC_Os07g08150	early light-induced protein, chloroplast precursor, putative, expressed	-2.24966		-1.38945	*	*
LOC_Os07g07000	syntaxin, putative, expressed			-1.38912
LOC_Os05g05140	expressed protein			-1.38882
LOC_Os05g01250	SNF7 domain containing protein, putative, expressed			-1.38879				#
LOC_Os11g02159	expressed protein	-1.21768		-1.38872
LOC_Os01g37825	M16 domain containing zinc peptidase, putative, expressed			-1.38808
LOC_Os05g12490	transporter-related, putative, expressed			-1.38686
LOC_Os01g06490	OsSCP1 - Putative Serine Carboxypeptidase homologue, expressed	-1.75527		-1.38575			*
LOC_Os02g19650	hydrolase, alpha/beta fold family domain containing protein, expressed			-1.38451				#
LOC_Os04g29424	retrotransposon protein, putative, LINE subclass, expressed		-1.63363	-1.384
LOC_Os07g46370	WD domain, G-beta repeat domain containing protein, expressed		-1.55472	-1.38368
LOC_Os04g45800	diacylglycerol kinase, putative, expressed		-1.28074	-1.38302				#
LOC_Os09g38060	nicotinate-nucleotide pyrophosphorylase, putative, expressed			-1.38286
LOC_Os11g47460	MYB family transcription factor, putative, expressed			-1.38181				#
LOC_Os05g12170	plant-specific domain TIGR01589 family protein, putative, expressed	-1.27434		-1.38143
LOC_Os08g34220	omega-6 fatty acid desaturase, chloroplast precursor, putative, expressed	-1.75264	-1.32612	-1.38133
LOC_Os11g19764	expressed protein			-1.38129
LOC_Os10g28600	PPR repeat domain containing protein, putative, expressed	-1.08061		-1.38113
[truncated: 1,599 more rows]
